# Supplementary material for: Human Stefin B Role in Cell's Response to Misfolded Proteins and Autophagy
Source: PLoS One. 2014 Jul 21;9(7):e102500. doi: 10.1371/journal.pone.0102500 (PMC4105463; doi:10.1371/journal.pone.0102500)
Supplement: Table S1 — An extended and more detailed table of hits detected in wild type (wt) and stefin B knock out (KO) insoluble cell lysate fractions by LC-MS/MS. Proteins that were found increased in KO or wt cells are denote in the sheets “upregulated” or “downregulated”, respectively (Supplied in Excel format). (XLSX) [file pone.0102500.s003.xlsx]

## Sheet: uppregulated
	MS/MS Count KO	MS/MS Count WT	GOBP name	GOMF name	GOCC name	GOBP slim name	GOCC slim name	KEGG name	Protein IDs	Protein names	Gene names
202	201	0	actin cytoskeleton organization;actin filament-based process;actomyosin structure organization;adult heart development;anatomical structure development;anatomical structure formation involved in morphogenesis;axon guidance;biological regulation;cardiac cell development;cardiac muscle cell development;cardiac myofibril assembly;cell cycle cytokinesis;cell cycle process;cell development;cell migrat…	actin binding;actin filament binding;adenyl nucleotide binding;adenyl ribonucleotide binding;ATP binding;binding;calmodulin binding;catalytic activity;cytoskeletal protein binding;hydrolase activity;hydrolase activity, acting on acid anhydrides;hydrolase activity, acting on acid anhydrides, in phosphorus-containing anhydrides;motor activity;nucleoside-triphosphatase activity;nucleotide binding;pr…	actin filament bundle;actomyosin;axon;cell body;cell cortex;cell part;cell projection;cell projection part;cytoplasmic part;cytoskeletal part;cytosol;dendritic spine;growth cone;intracellular organelle part;intracellular part;macromolecular complex;myosin complex;myosin II complex;neuron projection;neuron spine;neuronal cell body;organelle part;protein complex;site of polarized growth;stress fiber	anatomical structure development;anatomical structure formation involved in morphogenesis;cell motility;cell proliferation;cellular component assembly;cytoskeleton organization;embryo development;locomotion;membrane organization;neurological system process;plasma membrane organization;transport;vesicle-mediated transport	cytosol;protein complex	Tight junction;Viral myocarditis	Q61879	Myosin-10	Myh10
116	115	0	anatomical structure development;anatomical structure formation involved in morphogenesis;anatomical structure morphogenesis;angiogenesis;brain development;cardiac muscle tissue development;cartilage development;cartilage development involved in endochondral bone morphogenesis;cell differentiation;cellular component organization;cellular component organization at cellular level;cellular component…	binding;protein binding	basal lamina;extracellular matrix part;extracellular region part	anatomical structure development;anatomical structure formation involved in morphogenesis;cell differentiation;extracellular matrix organization		ECM-receptor interaction	Q05793	Basement membrane-specific heparan sulfate proteoglycan core protein	Hspg2
37	36	0	anatomical structure development;biological regulation;cartilage development;cell differentiation;cellular developmental process;cellular process;developmental process;multicellular organismal process;ossification;regulation of biological process;regulation of biomineral tissue development;regulation of bone mineralization;regulation of developmental process;regulation of multicellular organismal…			anatomical structure development;cell differentiation			P19788	Matrix Gla protein	Mgp
34	33	0	anatomical structure development;anatomical structure formation involved in morphogenesis;anatomical structure morphogenesis;biological regulation;blood vessel development;bone trabecula formation;cartilage development;cartilage development involved in endochondral bone morphogenesis;cell differentiation;cellular component assembly;cellular component organization;cellular component organization o…	extracellular matrix structural constituent;structural molecule activity	cell part;collagen;collagen type I;cytoplasm;extracellular matrix part;extracellular region part;fibrillar collagen;intracellular part	anatomical structure development;anatomical structure formation involved in morphogenesis;cell differentiation;cellular component assembly;macromolecular complex assembly;protein complex assembly;transport	cytoplasm	Amoebiasis;ECM-receptor interaction;Focal adhesion;Protein digestion and absorption	P11087	Collagen alpha-1(I) chain	Col1a1
21	20	0	amine metabolic process;aminoglycan metabolic process;anatomical structure development;astrocyte cell migration;axon ensheathment;behavior;biological regulation;biosynthetic process;calcium ion homeostasis;carbohydrate catabolic process;carbohydrate metabolic process;catabolic process;cation homeostasis;cell migration;cell motility;cellular biosynthetic process;cellular calcium ion homeostasis;ce…	binding;cation binding;identical protein binding;ion binding;protein binding;protein dimerization activity;protein homodimerization activity	acrosomal vesicle;cell part;cytoplasmic membrane-bounded vesicle;cytoplasmic part;cytoplasmic vesicle;intracellular membrane-bounded organelle;intracellular organelle;intracellular part;lysosome;lytic vacuole;membrane;membrane-bounded organelle;membrane-bounded vesicle;organelle;stored secretory granule;vacuole;vesicle	anatomical structure development;biosynthetic process;carbohydrate metabolic process;catabolic process;cell motility;homeostatic process;lipid metabolic process;locomotion;neurological system process	cytoplasmic membrane-bounded vesicle;lysosome;organelle;vacuole	Amino sugar and nucleotide sugar metabolism;Glycosaminoglycan degradation;Glycosphingolipid biosynthesis - ganglio series;Glycosphingolipid biosynthesis - globo series;Lysosome;Other glycan degradation	P20060	Beta-hexosaminidase subunit beta	Hexb
17	16	0	anatomical structure development;developmental process;muscle organ development;muscle structure development;organ development		cell part;cytoplasm;intracellular part	anatomical structure development	cytoplasm		P37804	Transgelin	Tagln
16	15	0	biological regulation;cellular process;cellular response to stimulus;establishment of localization;establishment of localization in cell;establishment of protein localization;intracellular protein transport;intracellular transport;protein targeting;protein transport;regulation of biological process;regulation of cellular process;response to stimulus;signal transduction;transport	binding;protein binding;protein complex scaffold;receptor signaling complex scaffold activity;structural molecule activity	cell part;cytoplasm;cytoskeleton;intracellular non-membrane-bounded organelle;intracellular organelle;intracellular part;non-membrane-bounded organelle;organelle	protein targeting;signal transduction;transport	cytoplasm;cytoskeleton;organelle		Q9WTQ5	A-kinase anchor protein 12	Akap12
16	15	0			cell part;cytoplasmic part;cytoskeleton;endoplasmic reticulum membrane;endoplasmic reticulum part;integral to membrane;intracellular non-membrane-bounded organelle;intracellular organelle;intracellular organelle part;intracellular part;intrinsic to membrane;membrane;membrane part;non-membrane-bounded organelle;organelle;organelle membrane;organelle part;perinuclear region of cytoplasm;plasma memb…		cytoskeleton;organelle;plasma membrane	Protein processing in endoplasmic reticulum	Q8BMK4	Cytoskeleton-associated protein 4	Ckap4
15	14	0	immune response;immune system process;macromolecule metabolic process;metabolic process;primary metabolic process;protein metabolic process;proteolysis;response to stimulus	binding;carbohydrate binding;cargo receptor activity;catalytic activity;cysteine-type endopeptidase activity;cysteine-type peptidase activity;endopeptidase activity;extracellular matrix binding;hydrolase activity;laminin binding;pattern binding;peptidase activity;peptidase activity, acting on L-amino acid peptides;polysaccharide binding;protein binding;receptor activity;scavenger receptor activity	cell part;cytoplasm;extracellular region;intracellular part	immune system process	cytoplasm;extracellular region		Q99JR5	Tubulointerstitial nephritis antigen-like	Tinagl1
10	9	0	biological regulation;regulation of biological process;regulation of cell migration;regulation of cell motility;regulation of cellular component movement;regulation of cellular component organization;regulation of cellular process;regulation of cytoskeleton organization;regulation of localization;regulation of locomotion;regulation of organelle organization	structural constituent of muscle;structural molecule activity	cell part;contractile fiber part;cytoplasmic part;cytoskeleton;intracellular non-membrane-bounded organelle;intracellular organelle;intracellular part;non-membrane-bounded organelle;organelle;organelle part;Z disc		cytoskeleton;organelle		Q7TPW1	Nexilin	Nexn
10	9	0	cellular component assembly;cellular component organization;cellular component organization or biogenesis;cellular metabolic process;cellular nitrogen compound metabolic process;cellular process;coenzyme metabolic process;cofactor metabolic process;heterocycle metabolic process;macromolecular complex assembly;macromolecular complex subunit organization;metabolic process;NAD metabolic process;NADH…	binding;carbonyl reductase (NADPH) activity;catalytic activity;nucleotide binding;oxidoreductase activity;oxidoreductase activity, acting on CH-OH group of donors;oxidoreductase activity, acting on the CH-OH group of donors, NAD or NADP as acceptor;protein binding;protein self-association	cell part;cytoplasmic part;intracellular organelle lumen;intracellular organelle part;intracellular part;membrane-enclosed lumen;mitochondrial matrix;mitochondrial part;organelle lumen;organelle part	cellular component assembly;cellular nitrogen compound metabolic process;cofactor metabolic process;macromolecular complex assembly;protein complex assembly;small molecule metabolic process		Arachidonic acid metabolism	P08074	Carbonyl reductase [NADPH] 2	Cbr2
9.5	18	1			cell part;cytoplasm;integral to membrane;intracellular membrane-bounded organelle;intracellular organelle;intracellular part;intrinsic to membrane;membrane;membrane part;membrane-bounded organelle;nucleus;organelle;plasma membrane		cytoplasm;nucleus;organelle;plasma membrane		Q8R143	Pituitary tumor-transforming gene 1 protein-interacting protein	Pttg1ip
9	8	0	axon guidance;biological regulation;cellular component organization;cellular component organization at cellular level;cellular component organization or biogenesis;cellular component organization or biogenesis at cellular level;cellular process;chemotaxis;cytoskeleton organization;locomotion;organelle organization;positive regulation of biological process;positive regulation of biosynthetic proce…	actin binding;binding;cation binding;cytoskeletal protein binding;ion binding;metal ion binding;protein binding;transition metal ion binding;zinc ion binding	actin cytoskeleton;cell part;cytoplasm;cytoskeleton;intracellular non-membrane-bounded organelle;intracellular organelle;intracellular part;non-membrane-bounded organelle;organelle	cytoskeleton organization;locomotion	cytoplasm;cytoskeleton;organelle	Axon guidance	Q8K4G5	Actin-binding LIM protein 1	Ablim1
9	17	1	anatomical structure development;anatomical structure morphogenesis;biological regulation;blood vessel development;cellular lipid metabolic process;cellular metabolic process;cellular process;developmental process;embryonic morphogenesis;gastrulation;gastrulation with mouth forming second;lipid metabolic process;metabolic process;negative regulation of biological process;negative regulation of ce…	binding;catalytic activity;hydrolase activity;hydrolase activity, acting on ester bonds;integrin binding;lipid phosphatase activity;phosphatase activity;phosphatidate phosphatase activity;phosphoric ester hydrolase activity;protein binding;protein complex binding;receptor binding	cell part;cytoplasmic part;endoplasmic reticulum membrane;endoplasmic reticulum part;integral to membrane;intracellular organelle part;intracellular part;intrinsic to membrane;membrane;membrane part;organelle membrane;organelle part	anatomical structure development;lipid metabolic process		Ether lipid metabolism;Fat digestion and absorption;Fc gamma R-mediated phagocytosis;Glycerolipid metabolism;Glycerophospholipid metabolism;Sphingolipid metabolism	Q99JY8	Lipid phosphate phosphohydrolase 3	Ppap2b
7	6	0	biological regulation;cell death;cellular macromolecule metabolic process;cellular metabolic process;cellular process;cellular protein metabolic process;chaperone-mediated protein folding;death;induction of apoptosis;induction of apoptosis by intracellular signals;induction of programmed cell death;macromolecule metabolic process;metabolic process;negative regulation of biological process;negativ…	binding;enzyme binding;misfolded protein binding;protein binding;ubiquitin protein ligase binding	cell fraction;cell part;chromaffin granule;cytoplasmic membrane-bounded vesicle;cytoplasmic part;cytoplasmic vesicle;cytosol;endoplasmic reticulum;extracellular region part;high-density lipoprotein particle;insoluble fraction;intracellular membrane-bounded organelle;intracellular organelle;intracellular organelle part;intracellular part;macromolecular complex;membrane;membrane fraction;membrane-b…	cell death;protein folding;response to stress	cytoplasmic membrane-bounded vesicle;cytosol;endoplasmic reticulum;nucleus;organelle		Q06890	Clusterin	Clu
7	13	1	biological regulation;cell surface receptor linked signaling pathway;cellular process;cellular response to chemical stimulus;cellular response to cytokine stimulus;cellular response to organic substance;cellular response to stimulus;cellular response to type I interferon;cytokine-mediated signaling pathway;defense response;defense response to virus;immune effector process;immune system process;mu…		cell part;cytoplasmic membrane-bounded vesicle;cytoplasmic part;cytoplasmic vesicle;endoplasmic reticulum;integral to membrane;intracellular membrane-bounded organelle;intracellular organelle;intracellular part;intrinsic to membrane;membrane;membrane part;membrane-bounded organelle;membrane-bounded vesicle;organelle;plasma membrane;vesicle	immune system process;response to stress;signal transduction	cytoplasmic membrane-bounded vesicle;endoplasmic reticulum;organelle;plasma membrane		Q9CQW9	Interferon-induced transmembrane protein 3	Ifitm3
7	6	0	carboxylic acid metabolic process;cellular ketone metabolic process;cellular lipid metabolic process;cellular metabolic process;cellular process;fatty acid metabolic process;lipid metabolic process;metabolic process;monocarboxylic acid metabolic process;organic acid metabolic process;oxoacid metabolic process;primary metabolic process;small molecule metabolic process	carbon-oxygen lyase activity;catalytic activity;enoyl-CoA hydratase activity;hydro-lyase activity;lyase activity	cell part;cytoplasmic part;intracellular organelle lumen;intracellular organelle part;intracellular part;membrane-enclosed lumen;mitochondrial matrix;mitochondrial part;organelle lumen;organelle part	lipid metabolic process;small molecule metabolic process		Aminobenzoate degradation;Benzoate degradation;beta-Alanine metabolism;Butanoate metabolism;Caprolactam degradation;Fatty acid elongation in mitochondria;Fatty acid metabolism;Lysine degradation;Propanoate metabolism;Tryptophan metabolism;Valine, leucine and isoleucine degradation	Q8BH95	Enoyl-CoA hydratase, mitochondrial	Echs1
6	5	0	biological regulation;carboxylic acid metabolic process;cellular hormone metabolic process;cellular ketone metabolic process;cellular lipid metabolic process;cellular metabolic process;cellular process;diterpenoid metabolic process;fat-soluble vitamin metabolic process;hormone metabolic process;isoprenoid metabolic process;lipid metabolic process;metabolic process;monocarboxylic acid metabolic pr…	binding;isoprenoid binding;lipid binding;retinal binding;retinoid binding;retinol binding;transporter activity;vitamin binding	cell part;cytoplasm;intracellular part	lipid metabolic process;small molecule metabolic process	cytoplasm		Q00915	Retinol-binding protein 1	Rbp1
6	5	0	biological regulation;biosynthetic process;cellular biosynthetic process;cellular macromolecule biosynthetic process;cellular macromolecule metabolic process;cellular metabolic process;cellular nitrogen compound metabolic process;cellular process;cellular response to stimulus;macromolecule biosynthetic process;macromolecule metabolic process;metabolic process;mRNA metabolic process;mRNA processin…	binding;DNA binding;nucleic acid binding;RNA binding	cell part;cytoplasm;intracellular organelle part;intracellular part;nuclear body;nuclear matrix;nuclear part;nuclear speck;nucleoplasm part;organelle part	biosynthetic process;cellular nitrogen compound metabolic process;mRNA processing;signal transduction	cytoplasm	RNA transport;Spliceosome	Q8R3N6	THO complex subunit 1	Thoc1
6	5	0		binding;carbohydrate binding	cell part;cytoplasm;extracellular region;intracellular part		cytoplasm;extracellular region		O08573	Galectin-9	Lgals9
6	11	1	biological regulation;biosynthetic process;cellular biosynthetic process;cellular macromolecule biosynthetic process;cellular macromolecule metabolic process;cellular metabolic process;cellular nitrogen compound metabolic process;cellular process;macromolecule biosynthetic process;macromolecule metabolic process;metabolic process;nitrogen compound metabolic process;nucleic acid metabolic process;…	binding;calmodulin binding;cation binding;ion binding;metal ion binding;nucleic acid binding;nucleotide binding;protein binding;RNA binding;transition metal ion binding;zinc ion binding	cell part;cytoplasm;intracellular membrane-bounded organelle;intracellular organelle;intracellular part;membrane;membrane-bounded organelle;nucleus;organelle;plasma membrane	biosynthetic process;cellular nitrogen compound metabolic process	cytoplasm;nucleus;organelle;plasma membrane		Q61545	RNA-binding protein EWS	Ewsr1
5.5	10	1	actin crosslink formation;actin cytoskeleton organization;actin filament bundle assembly;actin filament organization;actin filament-based process;biological regulation;catabolic process;cellular aromatic compound metabolic process;cellular catabolic process;cellular component assembly;cellular component assembly at cellular level;cellular component organization;cellular component organization at …	binding;carbohydrate binding;catalytic activity;chondroitin sulfate binding;glycosaminoglycan binding;hydrolase activity;hydrolase activity, acting on carbon-nitrogen (but not peptide) bonds;hydrolase activity, acting on carbon-nitrogen (but not peptide) bonds, in cyclic amides;pattern binding;phosphoprotein binding;polysaccharide binding;protein binding;protein domain specific binding;SH3 domain…	cell body;cell part;cell projection;cell projection part;cytoplasmic part;cytoskeletal part;cytosol;extracellular region part;extracellular space;filamentous actin;growth cone;intracellular organelle part;intracellular part;lamellipodium;macromolecular complex;organelle part;protein complex;site of polarized growth	catabolic process;cellular component assembly;cellular nitrogen compound metabolic process;cytoskeleton organization;macromolecular complex assembly;nucleobase-containing compound catabolic process;protein complex assembly;response to stress;small molecule metabolic process	cytosol;extracellular space;protein complex		Q62188	Dihydropyrimidinase-related protein 3	Dpysl3
5.29167	126	23	cellular component assembly;cellular component assembly at cellular level;cellular component organization;cellular component organization at cellular level;cellular component organization or biogenesis;cellular component organization or biogenesis at cellular level;cellular macromolecular complex assembly;cellular macromolecular complex subunit organization;cellular process;chromatin modification…	binding;DNA binding;nucleic acid binding	cell part;chromosomal part;intracellular organelle part;intracellular part;macromolecular complex;nucleosome;organelle part;protein-DNA complex	cellular component assembly;chromosome organization;macromolecular complex assembly		Systemic lupus erythematosus	Q8CCK0	Core histone macro-H2A.2	H2afy2
5	4	0	biological regulation;cellular process;cellular response to stimulus;cellular response to stress;negative regulation of biological process;negative regulation of biosynthetic process;negative regulation of cellular biosynthetic process;negative regulation of cellular macromolecule biosynthetic process;negative regulation of cellular metabolic process;negative regulation of cellular process;negati…	binding;DNA binding;nucleic acid binding;nucleic acid binding transcription factor activity;sequence-specific DNA binding;sequence-specific DNA binding transcription factor activity	cell part;cytoplasm;intracellular organelle part;intracellular part;nuclear body;nuclear part;nucleoplasm part;organelle part	response to stress	cytoplasm		Q8CDG5	CREB3 regulatory factor	Crebrf
5	9	1	autophagic vacuole assembly;cellular component assembly;cellular component assembly at cellular level;cellular component organization;cellular component organization at cellular level;cellular component organization or biogenesis;cellular component organization or biogenesis at cellular level;cellular process;macromolecule metabolic process;metabolic process;organelle assembly;organelle organizat…	aspartic-type endopeptidase activity;aspartic-type peptidase activity;catalytic activity;endopeptidase activity;hydrolase activity;peptidase activity;peptidase activity, acting on L-amino acid peptides	cell part;cytoplasmic membrane-bounded vesicle;cytoplasmic part;cytoplasmic vesicle;intracellular membrane-bounded organelle;intracellular organelle;intracellular part;lysosome;lytic vacuole;melanosome;membrane-bounded organelle;membrane-bounded vesicle;mitochondrion;organelle;pigment granule;vacuole;vesicle	cellular component assembly	cytoplasmic membrane-bounded vesicle;lysosome;mitochondrion;organelle;vacuole	ko05152;Lysosome	P18242	Cathepsin D	Ctsd
5	4	0		catalytic activity;hydrolase activity;hydrolase activity, acting on acid anhydrides;hydrolase activity, acting on acid anhydrides, in phosphorus-containing anhydrides;motor activity;nucleoside-triphosphatase activity;pyrophosphatase activity	cell junction;cell part;cell-cell junction;cytoskeletal part;intracellular organelle part;intracellular part;macromolecular complex;myosin complex;occluding junction;organelle part;protein complex;tight junction		protein complex		Q6AW69	Cingulin-like protein 1	Cgnl1
5	9	1	actin filament-based movement;actin filament-based process;actin-mediated cell contraction;actin-myosin filament sliding;anatomical structure development;cellular component movement;cellular process;developmental process;muscle filament sliding;muscle tissue development;skeletal muscle tissue development;striated muscle tissue development;tissue development	binding;calcium ion binding;catalytic activity;cation binding;hydrolase activity;hydrolase activity, acting on acid anhydrides;hydrolase activity, acting on acid anhydrides, in phosphorus-containing anhydrides;ion binding;metal ion binding;motor activity;nucleoside-triphosphatase activity;pyrophosphatase activity;structural constituent of muscle;structural molecule activity	cell part;cytoskeletal part;intracellular organelle part;intracellular part;macromolecular complex;myosin complex;organelle part;protein complex;unconventional myosin complex	anatomical structure development	protein complex	Vascular smooth muscle contraction	Q8CI43	Myosin light chain 6B	Myl6b
5	4	0		binding;calcium ion binding;cation binding;ion binding;metal ion binding	actin filament bundle;actomyosin;cell part;contractile fiber part;cytoplasmic part;cytoskeletal part;intracellular organelle part;intracellular part;macromolecular complex;myosin complex;myosin II complex;organelle part;protein complex;stress fiber;Z disc		protein complex	Focal adhesion;Leukocyte transendothelial migration;Regulation of actin cytoskeleton;Tight junction;Vascular smooth muscle contraction	Q9CQ19	Myosin regulatory light polypeptide 9	Myl9
5	4	0		catalytic activity;hydrolase activity;hydrolase activity, acting on ester bonds;phosphatase activity;phosphoprotein phosphatase activity;phosphoric ester hydrolase activity	cell part;cytoplasmic part;integral to membrane;intracellular organelle part;intracellular part;intrinsic to membrane;membrane;membrane part;mitochondrial membrane;mitochondrial outer membrane;mitochondrial part;organelle membrane;organelle outer membrane;organelle part;outer membrane				Q8BX10	Serine/threonine-protein phosphatase PGAM5, mitochondrial	Pgam5
4.13333	61	14		structural molecule activity	cell part;cytoskeletal part;intermediate filament;intracellular organelle part;intracellular part;lamin filament;macromolecular complex;membrane;nuclear inner membrane;nuclear membrane;nuclear part;organelle inner membrane;organelle membrane;organelle part;protein complex		protein complex		P21619	Lamin-B2	Lmnb2
4	3	0		catalytic activity;glutathione transferase activity;transferase activity;transferase activity, transferring alkyl or aryl (other than methyl) groups	cell part;cytoplasm;intracellular part		cytoplasm	Drug metabolism - cytochrome P450;Glutathione metabolism;Metabolism of xenobiotics by cytochrome P450	P15626	Glutathione S-transferase Mu 2	Gstm2
4	7	1	behavior;biological regulation;cell communication;cell-cell signaling;cellular process;cognition;learning or memory;multicellular organismal process;neurological system process;neuron-neuron synaptic transmission;positive regulation of biological process;positive regulation of cell communication;positive regulation of cellular process;positive regulation of G-protein coupled receptor protein sign…	actin binding;binding;cytoskeletal protein binding;protein binding	cell part;cytoplasm;cytoskeleton;intracellular non-membrane-bounded organelle;intracellular organelle;intracellular part;non-membrane-bounded organelle;organelle	cell-cell signaling;neurological system process	cytoplasm;cytoskeleton;organelle		Q9JKK7	Tropomodulin-2	Tmod2
4	3	0	biological adhesion;biological regulation;biosynthetic process;cell adhesion;cellular biosynthetic process;cellular macromolecule biosynthetic process;cellular macromolecule metabolic process;cellular metabolic process;cellular nitrogen compound metabolic process;cellular process;macromolecule biosynthetic process;macromolecule metabolic process;metabolic process;nitrogen compound metabolic proce…	binding;calmodulin binding;carboxypeptidase activity;catalytic activity;cation binding;DNA binding;exopeptidase activity;hydrolase activity;ion binding;metal ion binding;metallocarboxypeptidase activity;metalloexopeptidase activity;metallopeptidase activity;nucleic acid binding;peptidase activity;peptidase activity, acting on L-amino acid peptides;protein binding;protein binding transcription fac…	cell part;cytoplasm;intracellular membrane-bounded organelle;intracellular organelle;intracellular part;membrane-bounded organelle;nucleus;organelle	biosynthetic process;cell adhesion;cellular nitrogen compound metabolic process	cytoplasm;nucleus;organelle		Q640N1	Adipocyte enhancer-binding protein 1	Aebp1
4	3	0			cell cortex;cell part;cytoplasmic part;cytoskeleton;intracellular membrane-bounded organelle;intracellular non-membrane-bounded organelle;intracellular organelle;intracellular part;membrane-bounded organelle;mitochondrion;non-membrane-bounded organelle;organelle		cytoskeleton;mitochondrion;organelle		Q9EP71	Ankycorbin	Rai14
4	3	0	alcohol metabolic process;amine metabolic process;benzene-containing compound metabolic process;catecholamine metabolic process;catechol-containing compound metabolic process;cellular amine metabolic process;cellular aromatic compound metabolic process;cellular biogenic amine metabolic process;cellular metabolic process;cellular nitrogen compound metabolic process;cellular process;diol metabolic …	binding;catalytic activity;cation binding;copper ion binding;dopamine beta-monooxygenase activity;ion binding;metal ion binding;monooxygenase activity;oxidoreductase activity;oxidoreductase activity, acting on paired donors, with incorporation or reduction of molecular oxygen;oxidoreductase activity, acting on paired donors, with incorporation or reduction of molecular oxygen, reduced ascorbate a…	cell part;cytoplasmic part;endoplasmic reticulum membrane;endoplasmic reticulum part;integral to membrane;intracellular organelle part;intracellular part;intrinsic to membrane;membrane;membrane part;organelle membrane;organelle part	cellular nitrogen compound metabolic process;small molecule metabolic process			Q9CXI3	DBH-like monooxygenase protein 1	Moxd1
3.8	18	4	actin filament capping;barbed-end actin filament capping;biological regulation;cellular component organization;cellular component organization or biogenesis;maintenance of location;maintenance of protein location;negative regulation of actin filament depolymerization;negative regulation of actin filament polymerization;negative regulation of biological process;negative regulation of cellular comp…	actin binding;actin monomer binding;binding;catalytic activity;cytoskeletal protein binding;kinase activity;lipid binding;phosphatidylinositol binding;phosphatidylinositol-4,5-bisphosphate binding;phospholipid binding;phosphotransferase activity, alcohol group as acceptor;protein binding;protein kinase activity;protein tyrosine kinase activity;transferase activity;transferase activity, transferri…	actin cytoskeleton;cell junction;cell part;cell projection;cell-cell junction;contractile fiber;cytoplasmic part;cytoskeleton;filopodium;intracellular non-membrane-bounded organelle;intracellular organelle;intracellular part;myofibril;non-membrane-bounded organelle;organelle;perinuclear region of cytoplasm		cytoskeleton;organelle		Q91YR1	Twinfilin-1	Twf1
3.66667	10	2	actin cytoskeleton organization;actin filament-based process;ammonium transport;anatomical structure development;anatomical structure morphogenesis;biological regulation;biosynthetic process;blood vessel development;camera-type eye morphogenesis;cation transport;cell communication;cell volume homeostasis;cellular biosynthetic process;cellular component organization;cellular component organization…	alcohol transmembrane transporter activity;ammonia transmembrane transporter activity;binding;carbon dioxide transmembrane transporter activity;cation channel activity;cation transmembrane transporter activity;channel activity;cyclic nucleotide-gated ion channel activity;ephrin receptor binding;gated channel activity;glycerol transmembrane transporter activity;intracellular cGMP activated cation …	apical plasma membrane;basal plasma membrane;brush border membrane;cell fraction;cell part;cell projection membrane;cell projection part;cytoplasm;extracellular membrane-bounded organelle;extracellular organelle;extracellular region part;extracellular vesicular exosome;host cell cytoplasm part;host cell part;host intracellular part;insoluble fraction;integral to membrane;integral to membrane of m…	anatomical structure development;biosynthetic process;cellular nitrogen compound metabolic process;cytoskeleton organization;homeostatic process;neurological system process;response to stress;small molecule metabolic process;transport	cytoplasm;organelle;plasma membrane	Bile secretion;Proximal tubule bicarbonate reclamation	Q02013	Aquaporin-1	Aqp1
3.66667	10	2	response to chemical stimulus;response to organic substance;response to stilbenoid;response to stimulus	binding;cation binding;heme binding;ion binding;iron ion binding;metal ion binding;oxygen binding;oxygen transporter activity;substrate-specific transporter activity;tetrapyrrole binding;transition metal ion binding;transporter activity	cell part;cytoplasmic part;cytosolic part;hemoglobin complex;intracellular part;macromolecular complex;protein complex		protein complex		P01942	Hemoglobin subunit alpha	Hba
3.5	6	1	cellular component assembly;cellular component assembly at cellular level;cellular component organization;cellular component organization at cellular level;cellular component organization or biogenesis;cellular component organization or biogenesis at cellular level;cellular macromolecular complex assembly;cellular macromolecular complex subunit organization;cellular process;macromolecular complex…	binding;DNA binding;nucleic acid binding;RNA binding	cell part;granular component;intracellular organelle part;intracellular part;nuclear part;nucleolar part;nucleoplasm part;organelle part	cellular component assembly;macromolecular complex assembly;ribonucleoprotein complex assembly			P70279	Surfeit locus protein 6	Surf6
3.27273	35	10	cellular component organization;cellular component organization or biogenesis;cellular membrane organization;cellular process;endocytosis;establishment of localization;establishment of protein localization;membrane invagination;membrane organization;multicellular organismal process;neurological system process;protein transport;sensory perception;sensory perception of mechanical stimulus;sensory p…	actin binding;adenyl nucleotide binding;adenyl ribonucleotide binding;ATP binding;binding;calmodulin binding;catalytic activity;cytoskeletal protein binding;hydrolase activity;hydrolase activity, acting on acid anhydrides;hydrolase activity, acting on acid anhydrides, in phosphorus-containing anhydrides;motor activity;nucleoside-triphosphatase activity;nucleotide binding;protein binding;purine nu…	cell part;cell projection;coated pit;cytoplasmic membrane-bounded vesicle;cytoplasmic part;cytoplasmic vesicle;cytoskeletal part;Golgi apparatus;intracellular membrane-bounded organelle;intracellular organelle;intracellular organelle part;intracellular part;macromolecular complex;membrane part;membrane-bounded organelle;membrane-bounded vesicle;myosin complex;nucleus;organelle;organelle part;peri…	membrane organization;neurological system process;transport;vesicle-mediated transport	cytoplasmic membrane-bounded vesicle;Golgi apparatus;nucleus;organelle;protein complex		Q64331	Unconventional myosin-VI	Myo6
3.26932	1480	452	actin cytoskeleton organization;actin cytoskeleton reorganization;actin filament-based movement;actin filament-based process;anatomical structure formation involved in morphogenesis;anatomical structure morphogenesis;angiogenesis;biological adhesion;biological regulation;blood vessel endothelial cell migration;cell adhesion;cell cycle phase;cell cycle process;cell differentiation;cell migration;c…	actin binding;actin filament binding;adenyl nucleotide binding;adenyl ribonucleotide binding;ATP binding;binding;calmodulin binding;catalytic activity;cytoskeletal protein binding;hydrolase activity;hydrolase activity, acting on acid anhydrides;hydrolase activity, acting on acid anhydrides, in phosphorus-containing anhydrides;identical protein binding;microfilament motor activity;motor activity;n…	actin filament bundle;actomyosin;actomyosin contractile ring;adherens junction;anchoring junction;cell cortex part;cell division site part;cell junction;cell part;cell projection;cell-cell adherens junction;cell-cell junction;cleavage furrow;contractile ring;cortical cytoskeleton;cytoplasmic part;cytoskeletal part;cytoskeleton;cytosol;intracellular non-membrane-bounded organelle;intracellular org…	anatomical structure formation involved in morphogenesis;cell adhesion;cell differentiation;cell morphogenesis;cell motility;cytoskeleton organization;embryo development;locomotion;transport	cytoskeleton;cytosol;organelle;protein complex	Tight junction;Viral myocarditis	Q8VDD5	Myosin-9	Myh9
3	2	0		catalytic activity;hydrolase activity	cell part;cytoplasm;intracellular part		cytoplasm		Q3UFF7	Lysophospholipase-like protein 1	Lyplal1
3	2	0	biological regulation;cellular process;cellular response to stimulus;cellular response to stress;negative regulation of biological process;negative regulation of cellular metabolic process;negative regulation of cellular process;negative regulation of cellular protein metabolic process;negative regulation of macromolecule metabolic process;negative regulation of metabolic process;negative regulat…		cell part;cytoplasm;intracellular part	response to stress	cytoplasm		Q3UW53	Protein Niban	Fam129a
3	2	0	biological adhesion;biological regulation;cell adhesion;cell surface receptor linked signaling pathway;cell-cell adhesion;cellular process;cellular response to stimulus;developmental process;G-protein coupled receptor protein signaling pathway;homophilic cell adhesion;neural plate anterior/posterior regionalization;neural plate regionalization;neuropeptide signaling pathway;pattern specification …	binding;calcium ion binding;cation binding;G-protein coupled receptor activity;ion binding;metal ion binding;molecular transducer activity;receptor activity;signal transducer activity;signaling receptor activity;transmembrane signaling receptor activity	cell part;cytoplasm;integral to membrane;intracellular part;intrinsic to membrane;membrane;membrane part;plasma membrane	cell adhesion;signal transduction	cytoplasm;plasma membrane		Q9R0M0	Cadherin EGF LAG seven-pass G-type receptor 2	Celsr2
3	2	0	actin filament-based process;anatomical structure development;cell development;cellular developmental process;cellular process;developmental process;muscle cell development;muscle fiber development;striated muscle cell development	actin binding;binding;cytoskeletal protein binding;protein binding	actin cytoskeleton;cell part;contractile fiber part;cytoplasmic part;cytoskeleton;intracellular non-membrane-bounded organelle;intracellular organelle;intracellular part;membrane;non-membrane-bounded organelle;organelle;organelle part;Z disc	anatomical structure development	cytoskeleton;organelle	Focal adhesion;MAPK signaling pathway	Q8VHX6	Filamin-C	Flnc
3	2	0		binding;lipid binding;phosphatidylserine binding;phospholipid binding	caveola;cell part;cytoplasmic part;cytosol;intracellular part;membrane part;membrane raft;plasma membrane part		cytosol		Q63918	Serum deprivation-response protein	Sdpr
3	2	0	biological regulation;defense response;defense response to virus;immune effector process;immune response;immune system process;inflammatory response;innate immune response;multi-organism process;positive regulation of biological process;positive regulation of biosynthetic process;positive regulation of cellular biosynthetic process;positive regulation of cellular metabolic process;positive regula…	binding;DNA binding;double-stranded RNA binding;nucleic acid binding;receptor activity;RNA binding;single-stranded RNA binding	cell part;integral to membrane;intracellular;intrinsic to membrane;membrane part	immune system process;response to stress	intracellular	Toll-like receptor signaling pathway	P58682	Toll-like receptor 8	Tlr8
3	2	0			cell part;intracellular organelle part;intracellular part;macromolecular complex;mRNA cleavage and polyadenylation specificity factor complex;mRNA cleavage factor complex;nuclear part;nucleoplasm part;organelle part;protein complex		protein complex	mRNA surveillance pathway	Q9EPU4	Cleavage and polyadenylation specificity factor subunit 1	Cpsf1
3	2	0	anatomical structure development;aortic smooth muscle cell differentiation;biological regulation;cell differentiation;cellular component assembly;cellular component assembly at cellular level;cellular component organization;cellular component organization at cellular level;cellular component organization or biogenesis;cellular component organization or biogenesis at cellular level;cellular develo…	adenyl nucleotide binding;adenyl ribonucleotide binding;ATP binding;binding;catalytic activity;helicase activity;hydrolase activity;hydrolase activity, acting on acid anhydrides;hydrolase activity, acting on acid anhydrides, in phosphorus-containing anhydrides;nucleoside-triphosphatase activity;nucleotide binding;protein binding;purine nucleotide binding;purine ribonucleoside triphosphate binding…	cell part;chromatin remodeling complex;intracellular organelle part;intracellular part;macromolecular complex;nBAF complex;npBAF complex;nuclear part;organelle part;protein complex;SWI/SNF complex;SWI/SNF-type complex	anatomical structure development;cell differentiation;cellular component assembly;chromosome organization;macromolecular complex assembly	protein complex		Q6DIC0	Probable global transcription activator SNF2L2	Smarca2
3	2	0		binding;nucleic acid binding;RNA binding	Cajal body;cell part;histone methyltransferase complex;intracellular organelle part;intracellular part;macromolecular complex;methyltransferase complex;MLL1 complex;nuclear body;nuclear part;nuclear speck;nucleoplasm part;organelle part;protein complex;ribonucleoprotein complex;spliceosomal complex		protein complex	Spliceosome	Q8CCF0	U4/U6 small nuclear ribonucleoprotein Prp31	Prpf31
3	2	0		adenyl nucleotide binding;adenyl ribonucleotide binding;ATP binding;binding;channel activity;ion channel activity;ion transmembrane transporter activity;nucleotide binding;passive transmembrane transporter activity;purine nucleotide binding;purine ribonucleoside triphosphate binding;purine ribonucleotide binding;receptor activity;ribonucleotide binding;substrate-specific channel activity;substrat…	cell part;integral to membrane;intrinsic to membrane;membrane part				Q9JJX6	P2X purinoceptor 4	P2rx4
3	2	0	cellular process;establishment of localization;establishment of localization in cell;establishment of protein localization;intracellular protein transport;intracellular transport;protein transport;transport;vesicle-mediated transport	binding;protein binding;SNAP receptor activity	cell part;cytoplasmic part;early endosome membrane;endosomal part;endosome membrane;integral to membrane;intracellular organelle part;intracellular part;intrinsic to membrane;membrane;membrane part;organelle membrane;organelle part	transport;vesicle-mediated transport			O70439	Syntaxin-7	Stx7
3	2	0	multicellular organismal process;muscle contraction;muscle system process;system process	actin binding;binding;cytoskeletal protein binding;protein binding;structural constituent of cytoskeleton;structural molecule activity	cell part;contractile fiber part;cytoplasmic part;cytoskeletal part;intracellular organelle part;intracellular part;muscle thin filament tropomyosin;organelle part			Cardiac muscle contraction;Dilated cardiomyopathy;Hypertrophic cardiomyopathy (HCM)	P58774	Tropomyosin beta chain	Tpm2
101.818	1119	10	acute inflammatory response;acute-phase response;anatomical structure formation involved in morphogenesis;angiogenesis;biological adhesion;biological regulation;cell adhesion;cellular process;defense response;developmental process;inflammatory response;regulation of anatomical structure morphogenesis;regulation of biological process;regulation of biological quality;regulation of cell morphogenesi…	binding;carbohydrate binding;glycosaminoglycan binding;heparin binding;pattern binding;polysaccharide binding;protein binding	extracellular matrix;extracellular region part;proteinaceous extracellular matrix	anatomical structure formation involved in morphogenesis;cell adhesion;response to stress	proteinaceous extracellular matrix		P11276	Fibronectin	Fn1
57.5	114	1	biological adhesion;biological regulation;cell adhesion;cellular component organization;cellular component organization at cellular level;cellular component organization or biogenesis;cellular component organization or biogenesis at cellular level;cellular process;extracellular matrix organization;extracellular structure organization;positive regulation of biological process;positive regulation o…	binding;extracellular matrix constituent conferring elasticity;extracellular matrix structural constituent;identical protein binding;protein binding;structural molecule activity	collagen;extracellular matrix part;extracellular region part	cell adhesion;extracellular matrix organization			Q99K41	EMILIN-1	Emilin1
50	49	0	activation of immune response;anatomical structure development;anatomical structure formation involved in morphogenesis;angiogenesis;antigen receptor-mediated signaling pathway;biological adhesion;biological regulation;cell adhesion;cell development;cell junction assembly;cell junction organization;cell surface receptor linked signaling pathway;cell-cell adhesion;cell-substrate junction assembly;…	binding;enzyme activator activity;enzyme regulator activity;GPI anchor binding;GTPase activator activity;GTPase regulator activity;lipid binding;nucleoside-triphosphatase regulator activity;phosphatidylinositol binding;phospholipid binding;Ras GTPase activator activity;Rho GTPase activator activity;small GTPase regulator activity	anchored to external side of plasma membrane;anchored to membrane;anchored to plasma membrane;cell part;cell projection;cell projection part;dendrite;growth cone;intrinsic to external side of plasma membrane;intrinsic to membrane;intrinsic to plasma membrane;membrane part;membrane raft;neuron projection;plasma membrane part;site of polarized growth	anatomical structure development;anatomical structure formation involved in morphogenesis;cell adhesion;cell junction organization;cellular component assembly;cytoskeleton organization;immune system process;signal transduction		Leukocyte transendothelial migration	P01831	Thy-1 membrane glycoprotein	Thy1
33	32	0		binding;calcium ion binding;cation binding;ion binding;metal ion binding;protein binding	extracellular matrix;extracellular region part;proteinaceous extracellular matrix		proteinaceous extracellular matrix		P37889	Fibulin-2	Fbln2
27	26	0	cellular component assembly;cellular component organization;cellular component organization or biogenesis;cellular process;cellular response to acid;cellular response to amine stimulus;cellular response to amino acid stimulus;cellular response to chemical stimulus;cellular response to endogenous stimulus;cellular response to organic nitrogen;cellular response to organic substance;cellular respons…	binding;extracellular matrix structural constituent;protein binding;SMAD binding;structural molecule activity	collagen;collagen type I;extracellular matrix part;extracellular region part;fibrillar collagen	cellular component assembly;macromolecular complex assembly;protein complex assembly		Amoebiasis;ECM-receptor interaction;Focal adhesion;Protein digestion and absorption	Q01149	Collagen alpha-2(I) chain	Col1a2
18	17	0	biological adhesion;biological regulation;biosynthetic process;cell adhesion;cellular biosynthetic process;cellular macromolecule biosynthetic process;cellular macromolecule metabolic process;cellular metabolic process;cellular nitrogen compound metabolic process;cellular process;DNA metabolic process;DNA replication;macromolecule biosynthetic process;macromolecule metabolic process;metabolic pro…	binding;carbohydrate binding;glycosaminoglycan binding;growth factor binding;heparin binding;insulin-like growth factor binding;pattern binding;polysaccharide binding;protein binding	extracellular matrix;extracellular region part;proteinaceous extracellular matrix	biosynthetic process;cell adhesion;cellular nitrogen compound metabolic process;DNA metabolic process	proteinaceous extracellular matrix		P29268	Connective tissue growth factor	Ctgf
14	13	0	anatomical structure formation involved in morphogenesis;angiogenesis;cell differentiation;cellular developmental process;cellular process;developmental process;macromolecule metabolic process;metabolic process;primary metabolic process;protein metabolic process;proteolysis	aminopeptidase activity;binding;catalytic activity;cation binding;exopeptidase activity;hydrolase activity;ion binding;metal ion binding;metallopeptidase activity;peptidase activity;peptidase activity, acting on L-amino acid peptides;transition metal ion binding;zinc ion binding	cell part;integral to membrane;intrinsic to membrane;membrane part	anatomical structure formation involved in morphogenesis;cell differentiation		Glutathione metabolism;Hematopoietic cell lineage;Renin-angiotensin system	P97449	Aminopeptidase N	Anpep
12	11	0	amine metabolic process;aminoglycan metabolic process;carbohydrate metabolic process;cellular macromolecule metabolic process;cellular metabolic process;cellular process;cellular protein metabolic process;chondroitin sulfate metabolic process;glycosaminoglycan metabolic process;macromolecule metabolic process;macromolecule modification;metabolic process;nitrogen compound metabolic process;peptide…	binding;carbohydrate binding;extracellular matrix binding;glycosaminoglycan binding;pattern binding;polysaccharide binding	cell part;cell surface;extracellular matrix;extracellular region part;membrane;plasma membrane;proteinaceous extracellular matrix;sarcolemma	carbohydrate metabolic process;protein modification process;sulfur compound metabolic process	plasma membrane;proteinaceous extracellular matrix		P28653	Biglycan	Bgn
10	9	0	biological regulation;biosynthetic process;carboxylic acid biosynthetic process;carboxylic acid metabolic process;cellular biosynthetic process;cellular ketone metabolic process;cellular lipid metabolic process;cellular metabolic process;cellular process;cellular response to chemical stimulus;cellular response to cytokine stimulus;cellular response to hypoxia;cellular response to interleukin-1;ce…	binding;catalytic activity;cation binding;electron carrier activity;heme binding;intramolecular oxidoreductase activity;ion binding;iron ion binding;isomerase activity;metal ion binding;monooxygenase activity;oxidoreductase activity;oxidoreductase activity, acting on paired donors, with incorporation or reduction of molecular oxygen;prostaglandin-I synthase activity;tetrapyrrole binding;transitio…	caveola;cell part;cytoplasmic part;endoplasmic reticulum membrane;endoplasmic reticulum part;extracellular region part;extracellular space;integral to membrane;intracellular membrane-bounded organelle;intracellular organelle;intracellular organelle part;intracellular part;intrinsic to membrane;membrane;membrane part;membrane raft;membrane-bounded organelle;nucleus;organelle;organelle membrane;org…	biosynthetic process;lipid metabolic process;response to stress;small molecule metabolic process	extracellular space;nucleus;organelle	Arachidonic acid metabolism	O35074	Prostacyclin synthase	Ptgis
10	9	0			cell part;integral to membrane;intrinsic to membrane;membrane part				O35682	Myeloid-associated differentiation marker	Myadm
9	8	0	alcohol metabolic process;anatomical structure morphogenesis;artery morphogenesis;biological regulation;biosynthetic process;blood vessel morphogenesis;calcium ion homeostasis;catabolic process;cation homeostasis;cellular biosynthetic process;cellular calcium ion homeostasis;cellular catabolic process;cellular cation homeostasis;cellular chemical homeostasis;cellular component organization;cellul…	beta-amyloid binding;binding;carbohydrate binding;cholesterol transporter activity;enzyme activator activity;enzyme regulator activity;glycosaminoglycan binding;heparin binding;lipid transporter activity;lipoprotein particle binding;pattern binding;phosphatidylcholine-sterol O-acyltransferase activator activity;polysaccharide binding;protein binding;protein-lipid complex binding;sterol transporte…	chylomicron;extracellular region part;high-density lipoprotein particle;low-density lipoprotein particle;macromolecular complex;plasma lipoprotein particle;protein-lipid complex;triglyceride-rich lipoprotein particle;very-low-density lipoprotein particle	biosynthetic process;catabolic process;circulatory system process;homeostatic process;lipid metabolic process;response to stress;small molecule metabolic process;transport		Alzheimer's disease	P08226	Apolipoprotein E	Apoe
7	6	0	biological regulation;carbohydrate homeostasis;cellular process;cellular response to biotic stimulus;cellular response to lipopolysaccharide;cellular response to molecule of bacterial origin;cellular response to stimulus;chemical homeostasis;cholesterol homeostasis;glucose homeostasis;homeostatic process;lipid homeostasis;regulation of biological quality;response to biotic stimulus;response to ch…	binding;protein binding;protein domain specific binding;SH3 domain binding	cell part;integral to membrane;intrinsic to membrane;membrane part	homeostatic process			Q9JIZ9	Phospholipid scramblase 3	Plscr3
7	6	0	ATP biosynthetic process;ATP metabolic process;biosynthetic process;cellular biosynthetic process;cellular metabolic process;cellular nitrogen compound biosynthetic process;cellular nitrogen compound metabolic process;cellular process;heterocycle biosynthetic process;heterocycle metabolic process;metabolic process;nitrogen compound metabolic process;nucleobase-containing compound biosynthetic pro…	active transmembrane transporter activity;ATPase activity;ATPase activity, coupled;ATPase activity, coupled to movement of substances;ATPase activity, coupled to transmembrane movement of ions;ATPase activity, coupled to transmembrane movement of ions, phosphorylative mechanism;ATPase activity, coupled to transmembrane movement of substances;binding;catalytic activity;cation transmembrane transpo…	basolateral plasma membrane;cell part;membrane part;plasma membrane part	biosynthetic process;cellular nitrogen compound metabolic process;small molecule metabolic process		Aldosterone-regulated sodium reabsorption;Bile secretion;Carbohydrate digestion and absorption;Cardiac muscle contraction;Endocrine and other factor-regulated calcium reabsorption;Gastric acid secretion;Mineral absorption;Pancreatic secretion;Protein digestion and absorption;Proximal tubule bicarbonate reclamation;Salivary secretion	P14094	Sodium/potassium-transporting ATPase subunit beta-1	Atp1b1
6	5	0	biological adhesion;cell adhesion;cellular process;cellular response to acid;cellular response to amine stimulus;cellular response to amino acid stimulus;cellular response to chemical stimulus;cellular response to endogenous stimulus;cellular response to organic nitrogen;cellular response to organic substance;cellular response to stimulus;response to acid;response to amine stimulus;response to am…		cell part;collagen;extracellular matrix part;extracellular region part;membrane;plasma membrane;sarcolemma	cell adhesion	plasma membrane	ECM-receptor interaction;Focal adhesion;Protein digestion and absorption	Q04857	Collagen alpha-1(VI) chain	Col6a1
5	4	0	anatomical structure development;blood vessel development;cellular component assembly;cellular component assembly at cellular level;cellular component organization;cellular component organization at cellular level;cellular component organization or biogenesis;cellular component organization or biogenesis at cellular level;cellular process;collagen fibril organization;developmental process;elastic…	binding;catalytic activity;oxidoreductase activity;oxidoreductase activity, acting on the CH-NH2 group of donors;oxidoreductase activity, acting on the CH-NH2 group of donors, oxygen as acceptor;protein binding;protein-lysine 6-oxidase activity	collagen;extracellular matrix part;extracellular region part;extracellular space	anatomical structure development;cellular component assembly;extracellular matrix organization	extracellular space		P28301	Protein-lysine 6-oxidase	Lox
5	4	0	acute inflammatory response;anti-apoptosis;biological adhesion;biological regulation;cell adhesion;cell-cell adhesion;cellular process;chronic inflammatory response;defense response;immune response;immune system process;inflammatory response;innate immune response;negative regulation of apoptosis;negative regulation of biological process;negative regulation of cell death;negative regulation of ce…	binding;catalytic activity;GPI anchor binding;hydrolase activity;hydrolase activity, acting on carbon-nitrogen (but not peptide) bonds;hydrolase activity, acting on carbon-nitrogen (but not peptide) bonds, in linear amides;lipid binding;pantetheine hydrolase activity;phosphatidylinositol binding;phospholipid binding	anchored to membrane;cell part;integral to membrane;intrinsic to membrane;membrane;membrane part;plasma membrane	cell adhesion;immune system process;response to stress	plasma membrane	Pantothenate and CoA biosynthesis	Q9Z0K8	Pantetheinase	Vnn1
5	4	0	biological regulation;cellular process;extracellular sequestering of receptor ligand;maintenance of location;maintenance of location in cell;maintenance of protein localization to organelle;maintenance of protein location;maintenance of protein location in cell;maintenance of protein location in extracellular region;negative regulation of biological process;negative regulation of BMP signaling pa…	binding;calcium ion binding;cation binding;extracellular matrix structural constituent;ion binding;metal ion binding;structural molecule activity	extracellular matrix part;extracellular region part;fibril;microfibril				Q61554	Fibrillin-1	Fbn1
5	4	0			cell part;integral to membrane;intrinsic to membrane;membrane part				Q61500	Integral membrane protein 2A	Itm2a
5	9	1			cell part;integral to membrane;intrinsic to membrane;membrane part				Q80X71	Transmembrane protein 106B	Tmem106b
4	3	0	macromolecule metabolic process;metabolic process;primary metabolic process;protein metabolic process;proteolysis	catalytic activity;endopeptidase activity;hydrolase activity;peptidase activity;peptidase activity, acting on L-amino acid peptides;serine hydrolase activity;serine-type endopeptidase activity;serine-type peptidase activity	extracellular region		extracellular region		Q9D6X6	Serine protease 23	Prss23
4	3	0		binding;catalytic activity;hydrolase activity;hydrolase activity, acting on glycosyl bonds;hydrolase activity, hydrolyzing N-glycosyl compounds;NAD+ nucleosidase activity;nucleotide binding	anchored to membrane;cell part;intrinsic to membrane;membrane;membrane part;plasma membrane		plasma membrane	Calcium signaling pathway;Nicotinate and nicotinamide metabolism;Pancreatic secretion;Salivary secretion	Q64277	ADP-ribosyl cyclase 2	Bst1
4	3	0	biological adhesion;cell adhesion;cell-matrix adhesion;cell-substrate adhesion;cellular process	binding;calcium ion binding;cation binding;ion binding;metal ion binding;protein binding	basement membrane;extracellular matrix part;extracellular region part	cell adhesion			O88322	Nidogen-2	Nid2
4	3	0			cell part;integral to membrane;intrinsic to membrane;membrane part				O70401	Tetraspanin-6	Tspan6
3	2	0			extracellular region		extracellular region		Q6GU68	Immunoglobulin superfamily containing leucine-rich repeat protein	Islr
3	2	0	activation of immune response;biological regulation;cell death;cellular process;complement activation;complement activation, alternative pathway;complement activation, classical pathway;cytolysis;death;defense response;humoral immune response;immune effector process;immune response;immune system process;innate immune response;macromolecule metabolic process;metabolic process;positive regulation o…		cell part;extracellular region;macromolecular complex;membrane attack complex;membrane part;plasma membrane part;pore complex;protein complex	cell death;immune system process;response to stress	extracellular region;protein complex	Amoebiasis;Complement and coagulation cascades;Prion diseases;Systemic lupus erythematosus	P06683	Complement component C9	C9
3	2	0	apoptosis;biological regulation;cell death;cellular component organization;cellular component organization at cellular level;cellular component organization or biogenesis;cellular component organization or biogenesis at cellular level;cellular process;death;extracellular matrix organization;extracellular structure organization;positive regulation of apoptosis;positive regulation of biological pro…	binding;catalytic activity;endopeptidase activity;enzyme binding;hydrolase activity;metalloendopeptidase activity;metallopeptidase activity;peptidase activity;peptidase activity, acting on L-amino acid peptides;protease binding;protein binding	extracellular matrix;extracellular region part;interstitial matrix;proteinaceous extracellular matrix	cell death;extracellular matrix organization	proteinaceous extracellular matrix		Q80T21	ADAMTS-like protein 4	Adamtsl4
6	11	1	adult behavior;adult locomotory behavior;adult walking behavior;amine metabolic process;aminoglycan metabolic process;anatomical structure development;anatomical structure morphogenesis;axon ensheathment;behavior;carbohydrate metabolic process;catabolic process;cell morphogenesis;cell morphogenesis involved in differentiation;cell morphogenesis involved in neuron differentiation;cellular cataboli…	beta-N-acetylhexosaminidase activity;binding;catalytic activity;cation binding;hexosaminidase activity;hydrolase activity;hydrolase activity, acting on glycosyl bonds;hydrolase activity, hydrolyzing O-glycosyl compounds;ion binding	cell part;cytoplasmic part;intracellular membrane-bounded organelle;intracellular organelle;intracellular part;lysosome;lytic vacuole;membrane;membrane-bounded organelle;organelle;vacuole	anatomical structure development;carbohydrate metabolic process;catabolic process;cell morphogenesis;lipid metabolic process;neurological system process;reproduction	lysosome;organelle;vacuole	Amino sugar and nucleotide sugar metabolism;Glycosaminoglycan degradation;Glycosphingolipid biosynthesis - ganglio series;Glycosphingolipid biosynthesis - globo series;Lysosome;Other glycan degradation	P29416	Beta-hexosaminidase subunit alpha	Hexa
3	5	1	lipid metabolic process;metabolic process;primary metabolic process	catalytic activity;ceramidase activity;hydrolase activity;hydrolase activity, acting on carbon-nitrogen (but not peptide) bonds;hydrolase activity, acting on carbon-nitrogen (but not peptide) bonds, in linear amides	cell part;cytoplasmic part;intracellular membrane-bounded organelle;intracellular organelle;intracellular part;lysosome;lytic vacuole;membrane-bounded organelle;organelle;vacuole	lipid metabolic process	lysosome;organelle;vacuole	Lysosome;Sphingolipid metabolism	Q9WV54	Acid ceramidase	Asah1
3	2	0		arylsulfatase activity;binding;catalytic activity;cation binding;hydrolase activity;hydrolase activity, acting on ester bonds;ion binding;metal ion binding;N-acetylgalactosamine-4-sulfatase activity;sulfuric ester hydrolase activity	cell part;cytoplasmic part;intracellular membrane-bounded organelle;intracellular organelle;intracellular part;lysosome;lytic vacuole;membrane-bounded organelle;organelle;vacuole		lysosome;organelle;vacuole	Glycosaminoglycan degradation;Lysosome	P50429	Arylsulfatase B	Arsb
15	14	0	biological regulation;biosynthetic process;cellular component organization;cellular component organization at cellular level;cellular component organization or biogenesis;cellular component organization or biogenesis at cellular level;cellular process;collagen biosynthetic process;collagen fibril organization;collagen metabolic process;extracellular matrix organization;extracellular structure org…	binding;endopeptidase inhibitor activity;endopeptidase regulator activity;enzyme inhibitor activity;enzyme regulator activity;peptidase inhibitor activity;peptidase regulator activity;protein binding;serine-type endopeptidase inhibitor activity;unfolded protein binding	cell part;cytoplasmic part;endoplasmic reticulum lumen;endoplasmic reticulum part;intracellular organelle lumen;intracellular organelle part;intracellular part;membrane-enclosed lumen;organelle lumen;organelle part	biosynthetic process;extracellular matrix organization;protein maturation;response to stress			P19324	Serpin H1	Serpinh1
7	6	0	acetyl-CoA catabolic process;acetyl-CoA metabolic process;catabolic process;cellular catabolic process;cellular metabolic process;cellular process;coenzyme catabolic process;coenzyme metabolic process;cofactor catabolic process;cofactor metabolic process;metabolic process;tricarboxylic acid cycle	acid-thiol ligase activity;adenyl nucleotide binding;adenyl ribonucleotide binding;ATP binding;binding;catalytic activity;cation binding;CoA-ligase activity;GTP binding;guanyl nucleotide binding;guanyl ribonucleotide binding;ion binding;ligase activity;ligase activity, forming carbon-sulfur bonds;metal ion binding;nucleotide binding;purine nucleotide binding;purine ribonucleoside triphosphate bin…	cell part;cytoplasmic part;intracellular membrane-bounded organelle;intracellular organelle;intracellular part;membrane-bounded organelle;mitochondrion;organelle	catabolic process;cofactor metabolic process	mitochondrion;organelle	Citrate cycle (TCA cycle);Propanoate metabolism	Q9Z2I8	Succinyl-CoA ligase [GDP-forming] subunit beta, mitochondrial	Suclg2
6	5	0	autophagy;catabolic process;cellular catabolic process;cellular metabolic process;cellular process;defense response;immune response;immune system process;innate immune response;metabolic process;response to stimulus;response to stress	binding;catalytic activity;GTP binding;guanyl nucleotide binding;guanyl ribonucleotide binding;hydrolase activity;hydrolase activity, acting on acid anhydrides;nucleotide binding;purine nucleotide binding;purine ribonucleoside triphosphate binding;purine ribonucleotide binding;ribonucleotide binding	autophagic vacuole membrane;cell part;cell projection;cytoplasmic part;cytoplasmic vesicle membrane;cytoplasmic vesicle part;endocytic vesicle membrane;endoplasmic reticulum;endosomal part;endosome membrane;Golgi apparatus part;Golgi membrane;intracellular membrane-bounded organelle;intracellular organelle;intracellular organelle part;intracellular part;late endosome membrane;lysosomal membrane;m…	catabolic process;immune system process;response to stress	endoplasmic reticulum;organelle		Q60766	Immunity-related GTPase family M protein 1	Irgm1
5	4	0		binding;carbonyl reductase (NADPH) activity;catalytic activity;nucleotide binding;oxidoreductase activity;oxidoreductase activity, acting on CH-OH group of donors;oxidoreductase activity, acting on the CH-OH group of donors, NAD or NADP as acceptor	cell part;cytoplasmic part;intracellular membrane-bounded organelle;intracellular organelle;intracellular part;membrane-bounded organelle;microbody;mitochondrion;organelle;peroxisome		mitochondrion;organelle;peroxisome		Q99LB2	Dehydrogenase/reductase SDR family member 4	Dhrs4
4.2	41	9			cell part;cytoplasmic part;endoplasmic reticulum;integral to membrane;intracellular membrane-bounded organelle;intracellular organelle;intracellular organelle part;intracellular part;intrinsic to membrane;membrane;membrane part;membrane-bounded organelle;nuclear inner membrane;nuclear membrane;nuclear part;organelle;organelle inner membrane;organelle membrane;organelle part		endoplasmic reticulum;organelle		Q9DBS1	Transmembrane protein 43	Tmem43
4	3	0	biological regulation;cation homeostasis;cellular cation homeostasis;cellular chemical homeostasis;cellular component assembly;cellular component organization;cellular component organization or biogenesis;cellular copper ion homeostasis;cellular homeostasis;cellular ion homeostasis;cellular metabolic process;cellular nitrogen compound metabolic process;cellular process;chemical homeostasis;copper…	binding;cation binding;copper ion binding;ion binding;metal ion binding;transition metal ion binding	anchored to membrane;cell part;cytoplasmic part;endoplasmic reticulum;Golgi apparatus;intracellular membrane-bounded organelle;intracellular organelle;intracellular part;intrinsic to membrane;membrane;membrane part;membrane raft;membrane-bounded organelle;organelle;plasma membrane	cellular component assembly;cellular nitrogen compound metabolic process;homeostatic process;macromolecular complex assembly;protein complex assembly;response to stress	endoplasmic reticulum;Golgi apparatus;organelle;plasma membrane	Prion diseases	P04925	Major prion protein	Prnp
4	3	0	activation of JNKK activity;activation of MAPKK activity;activation of protein kinase activity;biological regulation;cellular macromolecule metabolic process;cellular metabolic process;cellular process;cellular protein metabolic process;macromolecule metabolic process;macromolecule modification;metabolic process;multi-organism process;negative regulation of biological process;negative regulation …	adenyl nucleotide binding;adenyl ribonucleotide binding;ATP binding;binding;catalytic activity;enzyme regulator activity;GTPase regulator activity;kinase activity;nucleoside-triphosphatase regulator activity;nucleotide binding;phosphotransferase activity, alcohol group as acceptor;protein kinase activity;protein serine/threonine kinase activity;purine nucleotide binding;purine ribonucleoside trip…		protein modification process			Q9R0G8	Nik-related protein kinase	Nrk
4	3	0		binding;catalytic activity;cofactor binding;ornithine-oxo-acid transaminase activity;pyridoxal phosphate binding;transaminase activity;transferase activity;transferase activity, transferring nitrogenous groups;vitamin B6 binding;vitamin binding	cell part;cytoplasmic part;intracellular organelle lumen;intracellular organelle part;intracellular part;membrane-enclosed lumen;mitochondrial matrix;mitochondrial part;organelle lumen;organelle part			Arginine and proline metabolism	P29758	Ornithine aminotransferase, mitochondrial	Oat
4	3	0	female pregnancy;lipid metabolic process;metabolic process;multi-organism process;primary metabolic process;reproductive process;steroid metabolic process	binding;catalytic activity;cation binding;hydrolase activity;hydrolase activity, acting on ester bonds;ion binding;metal ion binding;steryl-sulfatase activity;sulfuric ester hydrolase activity	cell fraction;cell part;cytoplasmic part;endoplasmic reticulum membrane;endoplasmic reticulum part;insoluble fraction;integral to membrane;intracellular organelle part;intracellular part;intrinsic to membrane;membrane;membrane fraction;membrane part;microsome;organelle membrane;organelle part;vesicular fraction	lipid metabolic process		Steroid hormone biosynthesis	P50427	Steryl-sulfatase	Sts
3.5	6	1	anatomical structure morphogenesis;biosynthetic process;cell part morphogenesis;cellular biosynthetic process;cellular component morphogenesis;cellular component organization;cellular component organization at cellular level;cellular component organization or biogenesis;cellular component organization or biogenesis at cellular level;cellular developmental process;cellular macromolecule biosynthet…	binding;chromatin binding;DNA binding;nucleic acid binding;single-stranded DNA binding;structure-specific DNA binding	cell part;cytoplasmic part;intracellular non-membrane-bounded organelle;intracellular organelle;intracellular organelle part;intracellular part;mitochondrial nucleoid;mitochondrial part;non-membrane-bounded organelle;nucleoid;organelle;organelle part	biosynthetic process;cellular nitrogen compound metabolic process;DNA metabolic process;mitochondrion organization	organelle	DNA replication;Homologous recombination;Mismatch repair	Q9CYR0	Single-stranded DNA-binding protein, mitochondrial	Ssbp1
3.5	6	1			cell part;cytoplasmic part;endoplasmic reticulum membrane;endoplasmic reticulum part;integral to membrane;intracellular organelle part;intracellular part;intrinsic to membrane;membrane;membrane part;organelle membrane;organelle part				Q8BFZ9	Erlin-2	Erlin2
3	2	0	acylglycerol metabolic process;anatomical structure development;anatomical structure formation involved in morphogenesis;anatomical structure morphogenesis;angiogenesis;angiogenesis involved in wound healing;biological regulation;blood vessel endothelial cell migration;catabolic process;cell development;cell differentiation;cell migration;cell motility;cell proliferation;cellular catabolic proces…	antioxidant activity;catalytic activity;glutathione peroxidase activity;oxidoreductase activity;oxidoreductase activity, acting on peroxide as acceptor;peroxidase activity	cell part;cytoplasmic part;intracellular membrane-bounded organelle;intracellular organelle;intracellular part;membrane-bounded organelle;mitochondrion;organelle	anatomical structure development;anatomical structure formation involved in morphogenesis;catabolic process;cell differentiation;cell motility;cell proliferation;circulatory system process;growth;lipid metabolic process;locomotion;neurological system process;protein modification process;response to stress;small molecule metabolic process	mitochondrion;organelle	Arachidonic acid metabolism;Glutathione metabolism	P11352	Glutathione peroxidase 1	Gpx1
3	2	0	biosynthetic process;cellular biosynthetic process;cellular metabolic process;cellular nitrogen compound biosynthetic process;cellular nitrogen compound metabolic process;cellular process;flavin-containing compound biosynthetic process;flavin-containing compound metabolic process;heterocycle biosynthetic process;heterocycle metabolic process;metabolic process;nitrogen compound metabolic process;r…	adenyl nucleotide binding;adenyl ribonucleotide binding;ATP binding;binding;catalytic activity;cation binding;ion binding;kinase activity;metal ion binding;nucleotide binding;phosphotransferase activity, alcohol group as acceptor;purine nucleotide binding;purine ribonucleoside triphosphate binding;purine ribonucleotide binding;riboflavin kinase activity;ribonucleotide binding;transferase activity…	cell part;cytoplasmic part;intracellular membrane-bounded organelle;intracellular organelle;intracellular part;membrane-bounded organelle;mitochondrion;organelle	biosynthetic process;cellular nitrogen compound metabolic process;small molecule metabolic process	mitochondrion;organelle	Riboflavin metabolism	Q8CFV9	Riboflavin kinase	Rfk
8	7	0	biological regulation;multi-organism process;negative regulation of apoptosis;negative regulation of biological process;negative regulation of cell death;negative regulation of cellular process;negative regulation of programmed cell death;positive regulation of biological process;positive regulation of biosynthetic process;positive regulation of cellular biosynthetic process;positive regulation o…	binding;enzyme binding;enzyme inhibitor activity;enzyme regulator activity;kinase binding;kinase inhibitor activity;kinase regulator activity;protein binding;protein kinase binding;protein kinase C binding;protein kinase C inhibitor activity;protein kinase inhibitor activity;protein kinase regulator activity;protein serine/threonine kinase inhibitor activity;small conjugating protein binding;ubiq…	cell fraction;cell part;cell surface;contractile fiber part;cytoplasmic part;cytoskeletal part;insoluble fraction;intracellular membrane-bounded organelle;intracellular non-membrane-bounded organelle;intracellular organelle;intracellular organelle part;intracellular part;macromolecular complex;membrane;membrane-bounded organelle;non-membrane-bounded organelle;nucleus;organelle;organelle part;plas…	response to stress	nucleus;organelle;plasma membrane;protein complex	Amoebiasis;MAPK signaling pathway;VEGF signaling pathway	P14602	Heat shock protein beta-1	Hspb1
4	3	0	biological regulation;biosynthetic process;cellular biosynthetic process;cellular macromolecule biosynthetic process;cellular macromolecule metabolic process;cellular metabolic process;cellular nitrogen compound metabolic process;cellular process;macromolecule biosynthetic process;macromolecule metabolic process;metabolic process;nitrogen compound metabolic process;nucleic acid metabolic process;…	binding;protein binding	cell part;cytoplasmic part;intracellular membrane-bounded organelle;intracellular organelle;intracellular part;membrane-bounded organelle;nucleus;organelle;perinuclear region of cytoplasm	biosynthetic process;cellular nitrogen compound metabolic process	nucleus;organelle		Q9CZ91	Serum response factor-binding protein 1	Srfbp1
4	3	0		binding;cation binding;DNA binding;ion binding;metal ion binding;nucleic acid binding;nucleic acid binding transcription factor activity;RNA polymerase II core promoter proximal region sequence-specific DNA binding transcription factor activity;RNA polymerase II core promoter proximal region sequence-specific DNA binding transcription factor activity involved in negative regulation of transcripti…	cell part;intracellular membrane-bounded organelle;intracellular organelle;intracellular part;membrane-bounded organelle;nucleus;organelle		nucleus;organelle		Q8K0L9	Zinc finger and BTB domain-containing protein 20	Zbtb20
3	2	0	cellular macromolecule metabolic process;cellular metabolic process;cellular nitrogen compound metabolic process;cellular process;macromolecule metabolic process;metabolic process;ncRNA metabolic process;ncRNA processing;nitrogen compound metabolic process;nucleic acid metabolic process;nucleobase-containing compound metabolic process;primary metabolic process;RNA metabolic process;RNA processing…	binding;nucleic acid binding;RNA binding;rRNA binding	cell part;intracellular non-membrane-bounded organelle;intracellular organelle;intracellular organelle part;intracellular part;non-membrane-bounded organelle;nuclear part;nucleolus;organelle;organelle part	cellular nitrogen compound metabolic process	nucleolus;organelle		Q7TND5	Ribosome production factor 1	Rpf1
6.18182	67	10							P58771-2	Tropomyosin alpha-1 chain	Tpm1
5.75	22	3							Q6URW6-3	Myosin-14	Myh14
5	4	0	biological regulation;negative regulation of biological process;negative regulation of cellular metabolic process;negative regulation of cellular process;negative regulation of cellular protein metabolic process;negative regulation of macromolecule metabolic process;negative regulation of metabolic process;negative regulation of phosphate metabolic process;negative regulation of phosphorus metabo…	binding;protein binding					O55091	Protein IMPACT	Impact
4.37037	117	26							Q9QXS6-3	Drebrin	Dbn1
4.25	67	15							Q9Z2D6-2	Methyl-CpG-binding protein 2	Mecp2
4	3	0	alcohol biosynthetic process;alcohol metabolic process;biological regulation;biosynthetic process;cellular alcohol biosynthetic process;cellular alcohol metabolic process;cellular biosynthetic process;cellular metabolic process;cellular process;ergosterol biosynthetic process;ergosterol metabolic process;establishment of localization;lipid biosynthetic process;lipid metabolic process;lipid transp…	binding;C-8 sterol isomerase activity;catalytic activity;intramolecular oxidoreductase activity;intramolecular oxidoreductase activity, transposing C=C bonds;isomerase activity;protein binding	cell junction;cell part;cell projection part;cytoplasmic part;endoplasmic reticulum membrane;endoplasmic reticulum part;growth cone;integral to membrane;intracellular organelle part;intracellular part;intrinsic to membrane;lipid particle;membrane;membrane part;nuclear inner membrane;nuclear membrane;nuclear outer membrane;nuclear part;organelle inner membrane;organelle membrane;organelle outer me…	biosynthetic process;lipid metabolic process;small molecule metabolic process;transport	lipid particle;plasma membrane		O55242	Sigma non-opioid intracellular receptor 1	Sigmar1
4	3	0	biological regulation;cellular process;cellular response to chemical stimulus;cellular response to cytokine stimulus;cellular response to dsRNA;cellular response to exogenous dsRNA;cellular response to interferon-alpha;cellular response to interferon-beta;cellular response to organic substance;cellular response to stimulus;cellular response to type I interferon;multi-organism process;regulation o…	binding				Hepatitis C	Q64282	Interferon-induced protein with tetratricopeptide repeats 1	Ifit1
4	3	0	cellular macromolecule metabolic process;cellular metabolic process;cellular nitrogen compound metabolic process;cellular process;macromolecule metabolic process;metabolic process;mRNA metabolic process;mRNA processing;nitrogen compound metabolic process;nucleic acid metabolic process;nucleobase-containing compound metabolic process;primary metabolic process;RNA metabolic process;RNA processing;R…	binding;nucleic acid binding;RNA binding		cellular nitrogen compound metabolic process;mRNA processing		RNA transport;Spliceosome	Q8VE80	THO complex subunit 3	Thoc3
3.66667	10	2							P97434-2	Myosin phosphatase Rho-interacting protein	Mprip
3	8	2	cellular macromolecule metabolic process;cellular metabolic process;cellular nitrogen compound metabolic process;cellular process;macromolecule metabolic process;metabolic process;mRNA metabolic process;mRNA processing;nitrogen compound metabolic process;nucleic acid metabolic process;nucleobase-containing compound metabolic process;primary metabolic process;RNA metabolic process;RNA processing;R…	binding;nucleic acid binding;RNA binding		cellular nitrogen compound metabolic process;mRNA processing		RNA transport	Q5U4D9	THO complex subunit 6 homolog	Thoc6
3	2	0		enzyme activator activity;enzyme regulator activity;GTPase activator activity;GTPase regulator activity;nucleoside-triphosphatase regulator activity;Rab GTPase activator activity;Ras GTPase activator activity;small GTPase regulator activity					Q6NXY1	WD repeat-containing protein 67	Wdr67

## Sheet: downregulated
	MS/MS Count KO	MS/MS Count WT	GOBP name	GOMF name	GOCC name	GOBP slim name	GOCC slim name	KEGG name	Protein IDs	Protein names	Gene names
0.142857	0	6	cell cycle;cell division;cellular process	binding;GTP binding;guanyl nucleotide binding;guanyl ribonucleotide binding;nucleotide binding;purine nucleotide binding;purine ribonucleoside triphosphate binding;purine ribonucleotide binding;ribonucleotide binding		cell cycle;cell division			Q80UG5	Septin-9	Sept9
0.333333	1	5	activation of phospholipase C activity;activation of phospholipase C activity by G-protein coupled receptor protein signaling pathway coupled to IP3 second messenger;anatomical structure development;biological regulation;cell proliferation;cell surface receptor linked signaling pathway;cellular process;cellular response to stimulus;developmental process;G-protein coupled receptor protein signalin…	molecular transducer activity;signal transducer activity	cell part;cell projection;cilium;extrinsic to internal side of plasma membrane;extrinsic to membrane;extrinsic to plasma membrane;heterotrimeric G-protein complex;intracellular part;macromolecular complex;membrane part;nonmotile primary cilium;photoreceptor outer segment;plasma membrane part;primary cilium;protein complex	anatomical structure development;cell proliferation;neurological system process;signal transduction	cilium;protein complex	Chemokine signaling pathway;Phototransduction;Taste transduction	P62874	Guanine nucleotide-binding protein G(I)/G(S)/G(T) subunit beta-1	Gnb1
0.333333	0	2		alcohol dehydrogenase (NADP+) activity;alditol:NADP+ 1-oxidoreductase activity;aldo-keto reductase (NADP) activity;catalytic activity;oxidoreductase activity;oxidoreductase activity, acting on CH-OH group of donors;oxidoreductase activity, acting on the CH-OH group of donors, NAD or NADP as acceptor	cell part;cytoplasm;intracellular part		cytoplasm	Fructose and mannose metabolism;Galactose metabolism;Glycerolipid metabolism;Pentose and glucuronate interconversions;Pyruvate metabolism	P45377	Aldose reductase-related protein 2	Akr1b8
0.333333	0	2	biological regulation;regulation of ARF GTPase activity;regulation of biological process;regulation of catabolic process;regulation of catalytic activity;regulation of cellular catabolic process;regulation of cellular metabolic process;regulation of cellular process;regulation of GTP catabolic process;regulation of GTPase activity;regulation of hydrolase activity;regulation of metabolic process;r…	binding;cation binding;ion binding;metal ion binding;transition metal ion binding;zinc ion binding	cell part;cytoplasm;intracellular part		cytoplasm	Endocytosis;Epithelial cell signaling in Helicobacter pylori infection;Regulation of actin cytoskeleton	Q68FF6	ARF GTPase-activating protein GIT1	Git1
0.333333	0	2	biological regulation;biosynthetic process;cellular biosynthetic process;cellular component organization;cellular component organization at cellular level;cellular component organization or biogenesis;cellular component organization or biogenesis at cellular level;cellular macromolecule biosynthetic process;cellular macromolecule metabolic process;cellular metabolic process;cellular nitrogen comp…	binding;cation binding;chromatin binding;ion binding;metal ion binding;protein binding	cell part;chromatin;chromosomal part;chromosome, centromeric region;cytoplasm;euchromatin;heterochromatin;intracellular organelle part;intracellular part;nuclear chromatin;nuclear chromosome part;nuclear heterochromatin;nuclear matrix;nuclear part;organelle part	biosynthetic process;cellular nitrogen compound metabolic process;chromosome organization;DNA metabolic process;small molecule metabolic process	cytoplasm	Cysteine and methionine metabolism	O88508	DNA (cytosine-5)-methyltransferase 3A	Dnmt3a
0.333333	0	2	biological regulation;cellular macromolecule metabolic process;cellular metabolic process;cellular process;cellular protein metabolic process;macromolecule metabolic process;macromolecule modification;metabolic process;negative regulation of biological process;negative regulation of ion transport;negative regulation of sodium ion transport;negative regulation of transport;primary metabolic proces…	acid-amino acid ligase activity;binding;catalytic activity;channel inhibitor activity;channel regulator activity;ion channel inhibitor activity;ligase activity;ligase activity, forming carbon-nitrogen bonds;protein binding;small conjugating protein ligase activity;sodium channel inhibitor activity;sodium channel regulator activity;ubiquitin-protein ligase activity	cell part;cytoplasm;intracellular part	protein modification process	cytoplasm		Q8CFI0	E3 ubiquitin-protein ligase NEDD4-like	Nedd4l
0.333333	1	5		binding;cation binding;heme binding;ion binding;iron ion binding;metal ion binding;tetrapyrrole binding;transition metal ion binding	cell part;cytoplasm;intracellular part		cytoplasm		Q9R257	Heme-binding protein 1	Hebp1
0.333333	0	2	cellular macromolecule metabolic process;cellular metabolic process;cellular process;cellular protein metabolic process;macromolecule metabolic process;metabolic process;primary metabolic process;protein folding;protein metabolic process	binding;catalytic activity;cis-trans isomerase activity;isomerase activity;peptide binding;peptidyl-prolyl cis-trans isomerase activity;protein binding	cell part;cytoplasm;intracellular part	protein folding	cytoplasm		P30412	Peptidyl-prolyl cis-trans isomerase C	Ppic
0.333333	0	2			cell part;cytoplasm;intracellular part		cytoplasm		Q4VAA2	Protein CDV3	Cdv3
0.333333	4	14	amine biosynthetic process;amine metabolic process;biosynthetic process;carboxylic acid biosynthetic process;carboxylic acid metabolic process;cellular amine metabolic process;cellular amino acid biosynthetic process;cellular amino acid metabolic process;cellular biosynthetic process;cellular ketone metabolic process;cellular metabolic process;cellular nitrogen compound biosynthetic process;cellu…	binding;catalytic activity;nucleotide binding;oxidoreductase activity;oxidoreductase activity, acting on CH-OH group of donors;oxidoreductase activity, acting on the CH-NH group of donors;oxidoreductase activity, acting on the CH-NH group of donors, NAD or NADP as acceptor;oxidoreductase activity, acting on the CH-OH group of donors, NAD or NADP as acceptor;pyrroline-5-carboxylate reductase activ…	cell part;cytoplasm;intracellular part	biosynthetic process;cellular amino acid metabolic process;cellular nitrogen compound metabolic process;small molecule metabolic process	cytoplasm	Arginine and proline metabolism	Q922Q4	Pyrroline-5-carboxylate reductase 2	Pycr2
0.333333	1	5	apoptosis;cell death;cellular macromolecule metabolic process;cellular metabolic process;cellular nitrogen compound metabolic process;cellular process;death;macromolecule metabolic process;metabolic process;mRNA metabolic process;mRNA processing;nitrogen compound metabolic process;nucleic acid metabolic process;nucleobase-containing compound metabolic process;primary metabolic process;programmed …	binding;nucleic acid binding;RNA binding	Cajal body;cell part;cytoplasm;intracellular organelle part;intracellular part;macromolecular complex;nuclear body;nuclear part;nuclear speck;nucleoplasm part;organelle part;ribonucleoprotein complex;spliceosomal complex	cell death;cellular nitrogen compound metabolic process;mRNA processing	cytoplasm	Spliceosome	Q8BGT7	Survival of motor neuron-related-splicing factor 30	Smndc1
0.333333	0	2	cellular macromolecule metabolic process;cellular metabolic process;cellular process;cellular protein metabolic process;macromolecule metabolic process;macromolecule modification;metabolic process;primary metabolic process;protein K48-linked ubiquitination;protein metabolic process;protein modification by small protein conjugation;protein modification by small protein conjugation or removal;prote…	adenyl nucleotide binding;adenyl ribonucleotide binding;ATP binding;binding;enzyme binding;nucleotide binding;protein binding;purine nucleotide binding;purine ribonucleoside triphosphate binding;purine ribonucleotide binding;ribonucleotide binding;ubiquitin protein ligase binding	cell part;cytoplasm;intracellular part	protein modification process	cytoplasm	Ubiquitin mediated proteolysis	P61087	Ubiquitin-conjugating enzyme E2 K	Ube2k
0.333333	0	2	biological regulation;cellular macromolecule metabolic process;cellular metabolic process;cellular process;cellular protein metabolic process;chaperone mediated protein folding requiring cofactor;chaperone-mediated protein folding;'de novo' posttranslational protein folding;'de novo' protein folding;macromolecule metabolic process;metabolic process;negative regulation of apoptosis;negative regula…	adenyl nucleotide binding;adenyl ribonucleotide binding;alpha-tubulin binding;ATP binding;binding;cytoskeletal protein binding;nucleotide binding;protein binding;purine nucleotide binding;purine ribonucleoside triphosphate binding;purine ribonucleotide binding;ribonucleotide binding;tubulin binding	cell part;cytoplasm;extracellular region;intracellular membrane-bounded organelle;intracellular organelle;intracellular part;membrane-bounded organelle;nucleus;organelle	protein folding;response to stress	cytoplasm;extracellular region;nucleus;organelle	Protein processing in endoplasmic reticulum	Q61699	Heat shock protein 105 kDa	Hsph1
0.333333	0	2	beta-amyloid metabolic process;bradykinin catabolic process;catabolic process;cellular catabolic process;cellular macromolecule metabolic process;cellular metabolic process;cellular process;glycoprotein metabolic process;macromolecule metabolic process;metabolic process;peptide catabolic process;peptide metabolic process;primary metabolic process;protein metabolic process;proteolysis	adenyl nucleotide binding;adenyl ribonucleotide binding;ATP binding;binding;catalytic activity;cation binding;endopeptidase activity;hydrolase activity;ion binding;metal ion binding;metalloendopeptidase activity;metallopeptidase activity;nucleotide binding;peptidase activity;peptidase activity, acting on L-amino acid peptides;purine nucleotide binding;purine ribonucleoside triphosphate binding;pu…	cell part;cytoplasm;extracellular region;intracellular part;membrane;plasma membrane	catabolic process	cytoplasm;extracellular region;plasma membrane		Q9JHR7	Insulin-degrading enzyme	Ide
0.333333	0	2	anatomical structure development;biological regulation;central nervous system development;developmental process;establishment of localization;establishment of RNA localization;mRNA transport;negative regulation of biological process;negative regulation of biosynthetic process;negative regulation of cellular biosynthetic process;negative regulation of cellular macromolecule biosynthetic process;ne…	binding;nucleic acid binding;protein binding;RNA binding	cell part;cytoplasm;intracellular non-membrane-bounded organelle;intracellular organelle;intracellular organelle part;intracellular part;macromolecular complex;mRNA cap binding complex;non-membrane-bounded organelle;nuclear part;nucleolus;organelle;organelle part;protein complex;RNA cap binding complex	anatomical structure development;transport	cytoplasm;nucleolus;organelle;protein complex		P35922	Fragile X mental retardation protein 1 homolog	Fmr1
0.333333	1	5	biological regulation;cell cycle phase;cell cycle process;cell division;cellular component organization;cellular component organization at cellular level;cellular component organization or biogenesis;cellular component organization or biogenesis at cellular level;cellular macromolecule metabolic process;cellular metabolic process;cellular nitrogen compound metabolic process;cellular process;cellu…	adenyl nucleotide binding;adenyl ribonucleotide binding;ATP binding;binding;dynein binding;nucleotide binding;protein binding;purine nucleotide binding;purine ribonucleoside triphosphate binding;purine ribonucleotide binding;ribonucleotide binding	cell part;chromatin;chromosomal part;chromosome, centromeric region;cohesin complex;cytoplasm;cytoskeletal part;intracellular organelle part;intracellular part;lateral element;macromolecular complex;meiotic cohesin complex;nuclear chromosome part;nuclear matrix;nuclear part;nucleoplasm;organelle part;protein complex;spindle pole	cell division;cellular nitrogen compound metabolic process;cytoskeleton organization;DNA metabolic process;mitosis;response to stress;signal transduction	cytoplasm;nucleoplasm;protein complex	Cell cycle;Cell cycle - yeast;Meiosis - yeast;Oocyte meiosis	Q9CW03	Structural maintenance of chromosomes protein 3	Smc3
0.333333	0	2	biological regulation;biosynthetic process;cellular biosynthetic process;cellular component organization;cellular component organization at cellular level;cellular component organization or biogenesis;cellular component organization or biogenesis at cellular level;cellular macromolecule biosynthetic process;cellular macromolecule metabolic process;cellular metabolic process;cellular nitrogen comp…	adenyl nucleotide binding;adenyl ribonucleotide binding;ATP binding;binding;catalytic activity;chromatin binding;DNA binding;helicase activity;hydrolase activity;hydrolase activity, acting on acid anhydrides;hydrolase activity, acting on acid anhydrides, in phosphorus-containing anhydrides;nucleic acid binding;nucleoside-triphosphatase activity;nucleotide binding;purine nucleotide binding;purine …	cell part;cytoplasm;intracellular membrane-bounded organelle;intracellular organelle;intracellular part;membrane-bounded organelle;nucleus;organelle	biosynthetic process;cellular nitrogen compound metabolic process;chromosome organization	cytoplasm;nucleus;organelle		P40201	Chromodomain-helicase-DNA-binding protein 1	Chd1
0.333333	0	2			cell part;cytoplasm;intracellular membrane-bounded organelle;intracellular organelle;intracellular part;membrane-bounded organelle;nucleus;organelle		cytoplasm;nucleus;organelle		Q3V4B5	COMM domain-containing protein 6	Commd6
0.333333	1	5	establishment of localization;establishment of localization in cell;establishment of protein localization;intracellular protein transport;intracellular transport;nuclear import;nuclear transport;nucleocytoplasmic transport;protein import;protein import into nucleus;protein targeting;protein transport;transport	binding;protein binding;protein transporter activity;substrate-specific transporter activity;transporter activity	cell part;cytoplasm;intracellular membrane-bounded organelle;intracellular organelle;intracellular part;membrane-bounded organelle;nucleus;organelle	nucleocytoplasmic transport;protein targeting;transport	cytoplasm;nucleus;organelle		O35343	Importin subunit alpha-4	Kpna4
0.333333	0	2	macromolecule metabolic process;metabolic process;primary metabolic process;protein metabolic process;proteolysis	catalytic activity;endopeptidase activity;exopeptidase activity;hydrolase activity;peptidase activity;peptidase activity, acting on L-amino acid peptides;serine hydrolase activity;serine-type endopeptidase activity;serine-type exopeptidase activity;serine-type peptidase activity	cell part;cytoplasm;intracellular membrane-bounded organelle;intracellular organelle;intracellular part;membrane-bounded organelle;nucleus;organelle		cytoplasm;nucleus;organelle		Q9QUR6	Prolyl endopeptidase	Prep
0.333333	0	2	cell cycle;cell division;cell proliferation;cellular component organization;cellular component organization at cellular level;cellular component organization or biogenesis;cellular component organization or biogenesis at cellular level;cellular process;chromosome organization;organelle organization	binding;catalytic activity;cation binding;endonuclease activity;hydrolase activity;hydrolase activity, acting on ester bonds;ion binding;metal ion binding;nuclease activity	cell part;cytoplasm;intracellular membrane-bounded organelle;intracellular organelle;intracellular part;membrane-bounded organelle;nucleus;organelle	cell cycle;cell division;cell proliferation;chromosome organization	cytoplasm;nucleus;organelle	mRNA surveillance pathway	Q80X73	Protein pelota homolog	Pelo
0.333333	0	2	activation of immune response;antigen receptor-mediated signaling pathway;biological regulation;cell surface receptor linked signaling pathway;cellular process;cellular response to stimulus;immune response-activating cell surface receptor signaling pathway;immune response-activating signal transduction;immune response-regulating cell surface receptor signaling pathway;immune response-regulating s…	binding;protein binding	cell part;cytoplasm;intracellular membrane-bounded organelle;intracellular organelle;intracellular part;membrane-bounded organelle;nucleus;organelle	immune system process;signal transduction	cytoplasm;nucleus;organelle		Q8BGW0	Protein THEMIS	Themis
0.333333	0	2		binding;DNA binding;mRNA binding;nucleic acid binding;protein binding;RNA binding;sequence-specific DNA binding	cell part;cytoplasm;intracellular membrane-bounded organelle;intracellular organelle;intracellular part;membrane-bounded organelle;nucleus;organelle		cytoplasm;nucleus;organelle		Q62348	Translin	Tsn
0.333333	1	5	anatomical structure development;anatomical structure formation involved in morphogenesis;blastocyst development;cellular process;developmental process;macromolecule metabolic process;metabolic process;myoblast fusion;primary metabolic process;protein metabolic process;proteolysis;syncytium formation;syncytium formation by plasma membrane fusion	calcium-dependent cysteine-type endopeptidase activity;catalytic activity;cysteine-type endopeptidase activity;cysteine-type peptidase activity;endopeptidase activity;hydrolase activity;peptidase activity;peptidase activity, acting on L-amino acid peptides	cell part;chromatin;chromosomal part;cytoplasm;intracellular membrane-bounded organelle;intracellular organelle;intracellular organelle part;intracellular part;membrane;membrane-bounded organelle;nucleus;organelle;organelle part;plasma membrane	anatomical structure development;anatomical structure formation involved in morphogenesis	cytoplasm;nucleus;organelle;plasma membrane	Alzheimer's disease;Apoptosis;Focal adhesion;Protein processing in endoplasmic reticulum	O08529	Calpain-2 catalytic subunit	Capn2
0.333333	0	2	biological regulation;biosynthetic process;cellular biosynthetic process;cellular macromolecule biosynthetic process;cellular macromolecule metabolic process;cellular metabolic process;cellular nitrogen compound metabolic process;cellular process;cellular protein metabolic process;cellular response to stimulus;cellular response to stress;developmental process;DNA metabolic process;DNA repair;embr…	binding;protein binding	aminoacyl-tRNA synthetase multienzyme complex;cell part;cytoplasm;intracellular membrane-bounded organelle;intracellular organelle;intracellular part;macromolecular complex;membrane-bounded organelle;nucleus;organelle;protein complex	biosynthetic process;cellular nitrogen compound metabolic process;DNA metabolic process;embryo development;response to stress;translation	cytoplasm;nucleus;organelle;protein complex		Q9D1M4	Eukaryotic translation elongation factor 1 epsilon-1	Eef1e1
0.333333	0	2	catabolic process;cellular catabolic process;cellular macromolecule catabolic process;cellular macromolecule metabolic process;cellular metabolic process;cellular process;macromolecule catabolic process;macromolecule metabolic process;metabolic process;modification-dependent macromolecule catabolic process;modification-dependent protein catabolic process;primary metabolic process;protein metaboli…	catalytic activity;endopeptidase activity;hydrolase activity;peptidase activity;peptidase activity, acting on L-amino acid peptides;threonine-type endopeptidase activity;threonine-type peptidase activity	cell part;cytoplasm;intracellular membrane-bounded organelle;intracellular organelle;intracellular part;macromolecular complex;membrane-bounded organelle;nucleus;organelle;proteasome core complex, alpha-subunit complex;protein complex	catabolic process	cytoplasm;nucleus;organelle;protein complex		P49722	Proteasome subunit alpha type-2	Psma2
0.333333	0	2	activation of protein kinase activity;apoptosis;biological regulation;cell cycle phase;cell cycle process;cell death;cell division;cellular component organization;cellular component organization at cellular level;cellular component organization or biogenesis;cellular component organization or biogenesis at cellular level;cellular process;death;mitosis;nuclear division;organelle fission;organelle …	binding;enzyme binding;kinase binding;protein binding;protein kinase binding	cell part;cytoplasm;cytoskeletal part;intracellular membrane-bounded organelle;intracellular organelle;intracellular organelle part;intracellular part;macromolecular complex;membrane-bounded organelle;microtubule;nucleus;organelle;organelle part;protein complex;spindle pole	cell death;cell division;mitosis	cytoplasm;nucleus;organelle;protein complex		A2APB8	Targeting protein for Xklp2	Tpx2
0.333333	1	5	activation of immune response;antigen receptor-mediated signaling pathway;biological regulation;catabolic process;cell surface receptor linked signaling pathway;cellular catabolic process;cellular component organization;cellular component organization at cellular level;cellular component organization or biogenesis;cellular component organization or biogenesis at cellular level;cellular macromolec…	acid-amino acid ligase activity;adenyl nucleotide binding;adenyl ribonucleotide binding;ATP binding;binding;catalytic activity;ligase activity;ligase activity, forming carbon-nitrogen bonds;nucleotide binding;protein binding;purine nucleotide binding;purine ribonucleoside triphosphate binding;purine ribonucleotide binding;ribonucleotide binding;small conjugating protein binding;small conjugating …	cell part;cytoplasm;intracellular membrane-bounded organelle;intracellular organelle;intracellular part;macromolecular complex;membrane-bounded organelle;nucleus;organelle;protein complex;UBC13-MMS2 complex;UBC13-UEV1A complex;ubiquitin conjugating enzyme complex;ubiquitin ligase complex	catabolic process;cellular nitrogen compound metabolic process;chromosome organization;DNA metabolic process;immune system process;protein modification process;response to stress;signal transduction	cytoplasm;nucleus;organelle;protein complex	Ubiquitin mediated proteolysis	P61089	Ubiquitin-conjugating enzyme E2 N	Ube2n
0.333333	0	2	alcohol metabolic process;amine metabolic process;benzene-containing compound metabolic process;biological regulation;catabolic process;catecholamine metabolic process;catechol-containing compound metabolic process;cellular amine metabolic process;cellular aromatic compound metabolic process;cellular biogenic amine metabolic process;cellular catabolic process;cellular metabolic process;cellular n…	binding;catalytic activity;catechol O-methyltransferase activity;cation binding;ion binding;magnesium ion binding;metal ion binding;methyltransferase activity;O-methyltransferase activity;S-adenosylmethionine-dependent methyltransferase activity;transferase activity;transferase activity, transferring one-carbon groups	cell part;cytoplasm;integral to membrane;intracellular part;intrinsic to membrane;membrane;membrane part;plasma membrane	catabolic process;cellular nitrogen compound metabolic process;small molecule metabolic process	cytoplasm;plasma membrane		O88587	Catechol O-methyltransferase	Comt
0.333333	1	5	biological regulation;cellular process;cellular response to stimulus;regulation of biological process;regulation of cellular process;response to stimulus;signal transduction	binding;enzyme activator activity;enzyme regulator activity;GTPase activator activity;GTPase regulator activity;nucleoside-triphosphatase regulator activity;protein binding;protein domain specific binding;Rac GTPase activator activity;Ras GTPase activator activity;Rho GTPase activator activity;SH3 domain binding;small GTPase regulator activity	cell part;cell projection;cytoplasm;intracellular part;membrane;plasma membrane;ruffle	signal transduction	cytoplasm;plasma membrane		Q5FWK3	Rho GTPase-activating protein 1	Arhgap1
0.333333	0	2	biological regulation;macromolecule metabolic process;metabolic process;primary metabolic process;protein metabolic process;proteolysis;regulation of biological process;regulation of cell cycle;regulation of cellular process	binding;catalytic activity;cation binding;hydrolase activity;ion binding;metal ion binding;metallopeptidase activity;peptidase activity;peptidase activity, acting on L-amino acid peptides;protein binding;protein binding transcription factor activity;transcription coactivator activity;transcription cofactor activity;transcription factor binding transcription factor activity	cell part;cytoplasm;intracellular organelle part;intracellular part;macromolecular complex;nuclear part;nucleoplasm part;organelle part;protein complex;signalosome;transcription factor complex		cytoplasm;protein complex		O35864	COP9 signalosome complex subunit 5	Cops5
0.333333	0	2			cell fraction;cell part;cytoplasmic membrane-bounded vesicle;cytoplasmic part;cytoplasmic vesicle;cytosol;Golgi apparatus part;Golgi membrane;insoluble fraction;integral to membrane of membrane fraction;intracellular membrane-bounded organelle;intracellular organelle;intracellular organelle part;intracellular part;membrane;membrane fraction;membrane-bounded organelle;membrane-bounded vesicle;orga…		cytoplasmic membrane-bounded vesicle;cytosol;organelle		Q9D2V7	Coronin-7	Coro7
0.333333	0	2	amine metabolic process;amino acid activation;biosynthetic process;bis(5'-nucleosidyl) oligophosphate biosynthetic process;bis(5'-nucleosidyl) oligophosphate metabolic process;carboxylic acid metabolic process;cellular amine metabolic process;cellular amino acid metabolic process;cellular biosynthetic process;cellular ketone metabolic process;cellular macromolecule metabolic process;cellular meta…	adenyl nucleotide binding;adenyl ribonucleotide binding;aminoacyl-tRNA ligase activity;ATP binding;binding;catalytic activity;glycine-tRNA ligase activity;ligase activity;ligase activity, forming aminoacyl-tRNA and related compounds;ligase activity, forming carbon-oxygen bonds;nucleotide binding;protein binding;protein dimerization activity;purine nucleotide binding;purine ribonucleoside triphosp…	cell part;cytoplasmic membrane-bounded vesicle;cytoplasmic part;cytoplasmic vesicle;intracellular membrane-bounded organelle;intracellular organelle;intracellular part;membrane-bounded organelle;membrane-bounded vesicle;mitochondrion;organelle;stored secretory granule;vesicle	biosynthetic process;cellular amino acid metabolic process;cellular nitrogen compound metabolic process;small molecule metabolic process;tRNA metabolic process	cytoplasmic membrane-bounded vesicle;mitochondrion;organelle	Aminoacyl-tRNA biosynthesis	Q9CZD3	Glycine--tRNA ligase	Gars
0.333333	0	2		binding;protein binding	cell part;cytoplasmic membrane-bounded vesicle;cytoplasmic part;cytoplasmic vesicle;integral to membrane;intracellular membrane-bounded organelle;intracellular organelle;intracellular part;intrinsic to membrane;melanosome;membrane part;membrane-bounded organelle;membrane-bounded vesicle;organelle;pigment granule;vesicle		cytoplasmic membrane-bounded vesicle;organelle		Q9CR67	Transmembrane protein 33	Tmem33
0.333333	3	11	actin cytoskeleton organization;actin filament-based process;actomyosin structure organization;biological adhesion;biological regulation;blood vessel endothelial cell migration;cardiac cell differentiation;cardiac muscle cell differentiation;cell adhesion;cell cycle process;cell differentiation;cell fate specification;cell migration;cell migration involved in sprouting angiogenesis;cell motility;…	binding;integrin binding;protein binding;protein complex binding;receptor activity;receptor binding	cell fraction;cell junction;cell part;cell-cell contact zone;cell-cell junction;cytoplasmic membrane-bounded vesicle;cytoplasmic part;cytoplasmic vesicle;external side of plasma membrane;insoluble fraction;intercalated disc;intracellular membrane-bounded organelle;intracellular organelle;intracellular part;melanosome;membrane;membrane fraction;membrane part;membrane-bounded organelle;membrane-bou…	cell adhesion;cell differentiation;cell motility;cytoskeleton organization;embryo development;locomotion;signal transduction	cytoplasmic membrane-bounded vesicle;organelle;plasma membrane	Arrhythmogenic right ventricular cardiomyopathy (ARVC);Axon guidance;Bacterial invasion of epithelial cells;Cell adhesion molecules (CAMs);Dilated cardiomyopathy;ECM-receptor interaction;Focal adhesion;Hypertrophic cardiomyopathy (HCM);Leishmaniasis;Leukocyte transendothelial migration;Pathogenic Escherichia coli infection;Pathways in cancer;Phagosome;Regulation of actin cytoskeleton;Shigellosis;…	P09055	Integrin beta-1	Itgb1
0.333333	3	11	anatomical structure development;anatomical structure morphogenesis;apoptosis;biological regulation;biosynthetic process;cartilage development;caveolin-mediated endocytosis;cell cycle;cell death;cell surface receptor linked signaling pathway;cellular biosynthetic process;cellular component organization;cellular component organization or biogenesis;cellular macromolecule biosynthetic process;cellu…	adenyl nucleotide binding;adenyl ribonucleotide binding;ATP binding;binding;catalytic activity;kinase activity;MAP kinase activity;molecular transducer activity;nucleotide binding;phosphoprotein binding;phosphotransferase activity, alcohol group as acceptor;phosphotyrosine binding;protein binding;protein kinase activity;protein phosphorylated amino acid binding;protein serine/threonine kinase act…	adherens junction;anchoring junction;caveola;cell junction;cell part;cell projection;cell-substrate adherens junction;cell-substrate junction;cytoplasmic part;cytoskeleton;cytosol;early endosome;endosome;focal adhesion;Golgi apparatus;intracellular membrane-bounded organelle;intracellular non-membrane-bounded organelle;intracellular organelle;intracellular organelle part;intracellular part;late e…	anatomical structure development;biosynthetic process;cell cycle;cell death;cellular nitrogen compound metabolic process;membrane organization;neurological system process;response to stress;signal transduction;transport;vesicle-mediated transport	cytoskeleton;cytosol;endosome;Golgi apparatus;mitochondrion;nucleoplasm;organelle	Acute myeloid leukemia;Adherens junction;Aldosterone-regulated sodium reabsorption;Alzheimer's disease;Axon guidance;B cell receptor signaling pathway;Bladder cancer;Chagas disease (American trypanosomiasis);Chemokine signaling pathway;Chronic myeloid leukemia;Colorectal cancer;Dorso-ventral axis formation;Endometrial cancer;ErbB signaling pathway;Fc epsilon RI signaling pathway;Fc gamma R-mediat…	Q63844	Mitogen-activated protein kinase 3	Mapk3
0.333333	0	2	2'-deoxyribonucleotide metabolic process;biological regulation;biosynthetic process;catabolic process;cellular biosynthetic process;cellular catabolic process;cellular metabolic process;cellular nitrogen compound biosynthetic process;cellular nitrogen compound catabolic process;cellular nitrogen compound metabolic process;cellular process;deoxyguanosine catabolic process;deoxyguanosine metabolic …	catalytic activity;purine-nucleoside phosphorylase activity;transferase activity;transferase activity, transferring glycosyl groups;transferase activity, transferring pentosyl groups	cell part;cytoplasmic part;cytoskeleton;cytosol;intracellular non-membrane-bounded organelle;intracellular organelle;intracellular part;non-membrane-bounded organelle;organelle	biosynthetic process;catabolic process;cellular nitrogen compound metabolic process;nucleobase-containing compound catabolic process;small molecule metabolic process	cytoskeleton;cytosol;organelle	Nicotinate and nicotinamide metabolism;Purine metabolism;Pyrimidine metabolism	P23492	Purine nucleoside phosphorylase	Pnp
0.333333	0	2	activation of MAPK activity;anatomical structure morphogenesis;biological regulation;branching morphogenesis of a tube;cell junction assembly;cell junction organization;cell projection assembly;cell projection organization;cell surface receptor linked signaling pathway;cell-substrate junction assembly;cellular component assembly;cellular component assembly at cellular level;cellular component mov…	BH domain binding;BH4 domain binding;binding;cation binding;ion binding;metal ion binding;protein binding;protein complex scaffold;protein domain specific binding;receptor signaling complex scaffold activity;structural molecule activity;transition metal ion binding;zinc ion binding	adherens junction;anchoring junction;cell cortex;cell junction;cell part;cell projection;cell-substrate adherens junction;cell-substrate junction;cytoplasmic part;cytoskeleton;focal adhesion;intracellular non-membrane-bounded organelle;intracellular organelle;intracellular part;lamellipodium;non-membrane-bounded organelle;organelle	cell junction organization;cellular component assembly;cytoskeleton organization;protein modification process;signal transduction	cytoskeleton;organelle	Bacterial invasion of epithelial cells;Chemokine signaling pathway;Focal adhesion;Leukocyte transendothelial migration;Regulation of actin cytoskeleton;VEGF signaling pathway	Q8VI36	Paxillin	Pxn
0.333333	0	2	actin filament capping;barbed-end actin filament capping;biological regulation;cell projection organization;cellular component organization;cellular component organization at cellular level;cellular component organization or biogenesis;cellular component organization or biogenesis at cellular level;cellular process;maintenance of location;maintenance of protein location;negative regulation of act…	actin binding;actin monomer binding;binding;cytoskeletal protein binding;lipid binding;phosphatidylinositol binding;phosphatidylinositol-4,5-bisphosphate binding;phospholipid binding;protein binding	cell part;cell projection;contractile fiber;cytoplasmic part;cytoskeleton;filopodium;intracellular non-membrane-bounded organelle;intracellular organelle;intracellular part;lamellipodium;microvillus;myofibril;non-membrane-bounded organelle;organelle;organelle part;perinuclear region of cytoplasm;stereocilium		cytoskeleton;organelle		Q9Z0P5	Twinfilin-2	Twf2
0.333333	0	2	macromolecule metabolic process;metabolic process;primary metabolic process;protein metabolic process;proteolysis	aminopeptidase activity;catalytic activity;exopeptidase activity;hydrolase activity;peptidase activity;peptidase activity, acting on L-amino acid peptides;serine hydrolase activity;serine-type peptidase activity	cell part;cytoplasmic part;cytosol;intracellular part;membrane		cytosol		Q8BVG4	Dipeptidyl peptidase 9	Dpp9
0.333333	0	2		binding;enzyme binding;heat shock protein binding;Hsp90 protein binding;kinase binding;protein binding;protein kinase binding	cell part;cytoplasmic part;cytosol;intracellular part		cytosol		Q61081	Hsp90 co-chaperone Cdc37	Cdc37
0.333333	0	2	adenine biosynthetic process;adenine metabolic process;adenine salvage;alcohol metabolic process;amine metabolic process;anatomical structure development;anatomical structure morphogenesis;behavior;benzene-containing compound metabolic process;biological regulation;biosynthetic process;catabolic process;catecholamine metabolic process;catechol-containing compound metabolic process;cell activation…	binding;catalytic activity;cation binding;guanine phosphoribosyltransferase activity;hypoxanthine phosphoribosyltransferase activity;ion binding;magnesium ion binding;metal ion binding;nucleotide binding;transferase activity;transferase activity, transferring glycosyl groups;transferase activity, transferring pentosyl groups	cell part;cytoplasmic part;cytosol;intracellular part	anatomical structure development;biosynthetic process;catabolic process;cell death;cell differentiation;cell proliferation;cellular nitrogen compound metabolic process;immune system process;nucleobase-containing compound catabolic process;small molecule metabolic process	cytosol	Drug metabolism - other enzymes;Purine metabolism	P00493	Hypoxanthine-guanine phosphoribosyltransferase	Hprt1
0.333333	1	5	cellular process;ER to Golgi vesicle-mediated transport;establishment of localization;establishment of localization in cell;establishment of protein localization;Golgi vesicle transport;intracellular transport;membrane docking;protein transport;transport;vesicle docking;vesicle docking involved in exocytosis;vesicle targeting;vesicle-mediated transport	catalytic activity;palmitoyltransferase activity;protein-cysteine S-acyltransferase activity;protein-cysteine S-palmitoleyltransferase activity;S-acyltransferase activity;transferase activity;transferase activity, transferring acyl groups;transferase activity, transferring acyl groups other than amino-acyl groups	cell part;cytoplasmic part;cytoplasmic vesicle membrane;cytoplasmic vesicle part;cytosol;endoplasmic reticulum;Golgi apparatus part;Golgi membrane;integral to membrane;integral to plasma membrane;intracellular membrane-bounded organelle;intracellular organelle;intracellular organelle part;intracellular part;intrinsic to membrane;intrinsic to plasma membrane;membrane;membrane part;membrane-bounded…	transport;vesicle-mediated transport	cytosol;endoplasmic reticulum;organelle	SNARE interactions in vesicular transport	Q9CQW1	Synaptobrevin homolog YKT6	Ykt6
0.333333	0	2	cellular process;ER to Golgi vesicle-mediated transport;establishment of localization;establishment of localization in cell;Golgi vesicle transport;intracellular transport;transport;vesicle-mediated transport	binding;protein binding	cell part;cytoplasmic part;cytosol;endoplasmic reticulum;Golgi apparatus part;Golgi membrane;intracellular membrane-bounded organelle;intracellular organelle;intracellular organelle part;intracellular part;macromolecular complex;membrane;membrane-bounded organelle;organelle;organelle membrane;organelle part;protein complex;TRAPP complex	transport;vesicle-mediated transport	cytosol;endoplasmic reticulum;organelle;protein complex		O55013	Trafficking protein particle complex subunit 3	Trappc3
0.333333	0	2	anatomical structure development;biological regulation;blood vessel development;cell differentiation;cell motility;cellular component movement;cellular developmental process;cellular process;developmental process;epidermal cell differentiation;epithelial cell differentiation;keratinocyte differentiation;labyrinthine layer development;locomotion;placenta blood vessel development;positive regulatio…	adenyl nucleotide binding;adenyl ribonucleotide binding;ATP binding;binding;catalytic activity;hydrolase activity;hydrolase activity, acting on ester bonds;kinase activity;MAP kinase kinase activity;molecular transducer activity;nucleotide binding;phosphatase activity;phosphoprotein phosphatase activity;phosphoric ester hydrolase activity;phosphotransferase activity, alcohol group as acceptor;pro…	adherens junction;anchoring junction;cell junction;cell part;cell-substrate adherens junction;cell-substrate junction;cytoplasmic part;cytoskeletal part;cytosol;early endosome;endosome;focal adhesion;Golgi apparatus;intracellular membrane-bounded organelle;intracellular organelle;intracellular organelle part;intracellular part;late endosome;membrane-bounded organelle;microtubule organizing center…	anatomical structure development;cell differentiation;cell motility;locomotion	cytosol;endosome;Golgi apparatus;microtubule organizing center;mitochondrion;nucleus;organelle	Acute myeloid leukemia;B cell receptor signaling pathway;Bladder cancer;Chemokine signaling pathway;Chronic myeloid leukemia;Colorectal cancer;Dorso-ventral axis formation;Endometrial cancer;ErbB signaling pathway;Fc epsilon RI signaling pathway;Fc gamma R-mediated phagocytosis;Focal adhesion;Gap junction;Glioma;GnRH signaling pathway;Insulin signaling pathway;Long-term depression;Long-term poten…	P31938	Dual specificity mitogen-activated protein kinase kinase 1	Map2k1
0.333333	0	2	activation of MAPK activity;amine metabolic process;anatomical structure homeostasis;anterograde axon cargo transport;auditory receptor cell stereocilium organization;axon cargo transport;behavior;biological regulation;biosynthetic process;carboxylic acid metabolic process;catabolic process;cation homeostasis;cell projection organization;cellular amine metabolic process;cellular amino acid metabo…	antioxidant activity;binding;catalytic activity;cation binding;chaperone binding;copper ion binding;enzyme binding;ion binding;metal ion binding;oxidoreductase activity;oxidoreductase activity, acting on superoxide radicals as acceptor;phosphatase binding;protein binding;protein phosphatase 2B binding;protein phosphatase binding;superoxide dismutase activity;transition metal ion binding;zinc ion …	cell body;cell part;cell projection cytoplasm;cell projection part;cytoplasmic part;cytoplasmic vesicle;cytosol;dendrite cytoplasm;extracellular matrix;extracellular region part;extracellular space;intracellular membrane-bounded organelle;intracellular organelle;intracellular part;macromolecular complex;membrane-bounded organelle;mitochondrion;neuronal cell body;nucleus;organelle;protein complex;…	biosynthetic process;catabolic process;cellular amino acid metabolic process;cellular nitrogen compound metabolic process;circulatory system process;cytoskeleton organization;cytoskeleton-dependent intracellular transport;DNA metabolic process;homeostatic process;immune system process;membrane organization;neurological system process;plasma membrane organization;protein modification process;respo…	cytosol;extracellular space;mitochondrion;nucleus;organelle;protein complex	Amyotrophic lateral sclerosis (ALS);Huntington's disease;Peroxisome;Prion diseases	P08228	Superoxide dismutase [Cu-Zn]	Sod1
0.333333	0	2		binding;catalytic activity;GTP binding;GTPase activity;guanyl nucleotide binding;guanyl ribonucleotide binding;hydrolase activity;hydrolase activity, acting on acid anhydrides;hydrolase activity, acting on acid anhydrides, in phosphorus-containing anhydrides;nucleoside-triphosphatase activity;nucleotide binding;purine nucleotide binding;purine ribonucleoside triphosphate binding;purine ribonucleo…	cell part;cytoplasmic part;cytosol;endomembrane system;Golgi apparatus;intracellular membrane-bounded organelle;intracellular organelle;intracellular part;membrane;membrane-bounded organelle;organelle		cytosol;Golgi apparatus;organelle	Bacterial invasion of epithelial cells;Endocrine and other factor-regulated calcium reabsorption;Endocytosis;Fc gamma R-mediated phagocytosis	Q8K1M6	Dynamin-1-like protein	Dnm1l
0.333333	3	11	apoptosis;biological regulation;biosynthetic process;cell death;cellular biosynthetic process;cellular component movement;cellular macromolecule biosynthetic process;cellular macromolecule metabolic process;cellular metabolic process;cellular nitrogen compound metabolic process;cellular process;death;establishment of localization;macromolecule biosynthetic process;macromolecule metabolic process;…	binding;catalytic activity;hydrolase activity;hydrolase activity, acting on acid anhydrides;hydrolase activity, acting on acid anhydrides, in phosphorus-containing anhydrides;motor activity;nucleoside-triphosphatase activity;protein binding;protein C-terminus binding;protein domain specific binding;pyrophosphatase activity	cell fraction;cell part;cytoplasmic dynein complex;cytoplasmic part;cytoskeletal part;cytosol;dynein complex;insoluble fraction;intracellular membrane-bounded organelle;intracellular organelle;intracellular organelle part;intracellular part;macromolecular complex;membrane fraction;membrane-bounded organelle;microtubule;microtubule associated complex;mitochondrion;organelle;organelle part;protein …	biosynthetic process;cell death;cellular nitrogen compound metabolic process;transport	cytosol;mitochondrion;organelle;protein complex	Vasopressin-regulated water reabsorption	P63168	Dynein light chain 1, cytoplasmic	Dynll1
0.333333	0	2	biological adhesion;biological regulation;cell adhesion;cell division;cellular component biogenesis;cellular component biogenesis at cellular level;cellular component organization or biogenesis;cellular component organization or biogenesis at cellular level;cellular process;embryonic cleavage;negative regulation of amyloid precursor protein biosynthetic process;negative regulation of biological p…		cell part;cytoplasmic part;cytosol;intracellular non-membrane-bounded organelle;intracellular organelle;intracellular organelle part;intracellular part;non-membrane-bounded organelle;nuclear part;nucleolus;organelle;organelle part	cell adhesion;cell division;ribosome biogenesis	cytosol;nucleolus;organelle		Q9JKX4	Protein AATF	Aatf
0.333333	0	2	anatomical structure development;biological regulation;body fluid secretion;canonical Wnt receptor signaling pathway;cell cycle checkpoint;cell cycle process;cell differentiation;cell division;cell proliferation;cell surface receptor linked signaling pathway;cellular developmental process;cellular process;cellular response to chemical stimulus;cellular response to organic substance;cellular respo…	binding;catalytic activity;cyclin-dependent protein kinase regulator activity;enzyme binding;enzyme regulator activity;kinase activity;kinase binding;kinase regulator activity;phosphotransferase activity, alcohol group as acceptor;protein binding;protein kinase activity;protein kinase binding;protein kinase regulator activity;transferase activity;transferase activity, transferring phosphorus-cont…	cell part;cyclin-dependent protein kinase holoenzyme complex;cytoplasmic part;cytosol;intracellular organelle part;intracellular part;macromolecular complex;membrane;nuclear part;nucleoplasm;organelle part;protein complex	anatomical structure development;cell differentiation;cell division;cell proliferation;response to stress;signal transduction;transport	cytosol;nucleoplasm;protein complex	Acute myeloid leukemia;Bladder cancer;Cell cycle;Chronic myeloid leukemia;Colorectal cancer;Endometrial cancer;Focal adhesion;Glioma;Jak-STAT signaling pathway;Measles;Melanoma;Non-small cell lung cancer;p53 signaling pathway;Pancreatic cancer;Pathways in cancer;Prostate cancer;Small cell lung cancer;Thyroid cancer;Viral myocarditis;Wnt signaling pathway	P25322	G1/S-specific cyclin-D1	Ccnd1
0.333333	2	8	apoptosis;biological regulation;biosynthetic process;cell death;cell differentiation;cellular biosynthetic process;cellular developmental process;cellular macromolecule biosynthetic process;cellular macromolecule metabolic process;cellular metabolic process;cellular process;cellular protein metabolic process;death;developmental process;epithelial cell differentiation;lung cell differentiation;lun…	binding;protein binding	cell part;cytoplasmic part;cytosol;intracellular membrane-bounded organelle;intracellular organelle;intracellular part;membrane-bounded organelle;nucleus;organelle	biosynthetic process;cell death;cell differentiation;translation	cytosol;nucleus;organelle		Q8R010	Aminoacyl tRNA synthase complex-interacting multifunctional protein 2	Aimp2
0.333333	0	2	biological regulation;chordate embryonic development;developmental process;embryo development;embryo development ending in birth or egg hatching;in utero embryonic development;negative regulation of biological process;negative regulation of cell differentiation;negative regulation of cellular process;negative regulation of developmental process;negative regulation of megakaryocyte differentiation…	arginine N-methyltransferase activity;binding;catalytic activity;histone methyltransferase activity;histone methyltransferase activity (H4-R3 specific);histone-arginine N-methyltransferase activity;methyltransferase activity;N-methyltransferase activity;protein binding;protein methyltransferase activity;protein-arginine N-methyltransferase activity;S-adenosylmethionine-dependent methyltransferase…	cell part;cytoplasmic part;cytosol;intracellular membrane-bounded organelle;intracellular organelle;intracellular part;membrane-bounded organelle;nucleus;organelle	embryo development	cytosol;nucleus;organelle		Q9JIF0	Protein arginine N-methyltransferase 1	Prmt1
0.333333	0	2			cell part;cytoplasmic part;cytosol;intracellular membrane-bounded organelle;intracellular organelle;intracellular part;membrane-bounded organelle;nucleus;organelle		cytosol;nucleus;organelle	Prion diseases	Q60864	Stress-induced-phosphoprotein 1	Stip1
0.333333	0	2	acute inflammatory response;acute-phase response;astrocyte differentiation;behavior;biological regulation;carbohydrate homeostasis;cell differentiation;cell proliferation;cellular developmental process;cellular process;cellular response to stimulus;chemical homeostasis;defense response;developmental process;eating behavior;establishment of localization;establishment of localization in cell;establ…	binding;calcium ion binding;cation binding;DNA binding;enzyme binding;ion binding;kinase binding;metal ion binding;molecular transducer activity;nucleic acid binding;nucleic acid binding transcription factor activity;protein binding;protein dimerization activity;protein kinase binding;sequence-specific DNA binding;sequence-specific DNA binding RNA polymerase II transcription factor activity;seque…	cell part;cytoplasmic part;cytosol;intracellular membrane-bounded organelle;intracellular organelle;intracellular part;membrane;membrane-bounded organelle;nucleus;organelle;plasma membrane	cell differentiation;cell proliferation;homeostatic process;nucleocytoplasmic transport;protein targeting;reproduction;response to stress;signal transduction;transport	cytosol;nucleus;organelle;plasma membrane	Acute myeloid leukemia;Adipocytokine signaling pathway;Chemokine signaling pathway;Hepatitis C;Jak-STAT signaling pathway;ko05152;Measles;Pancreatic cancer;Pathways in cancer;Toxoplasmosis	P42227	Signal transducer and activator of transcription 3	Stat3
0.333333	2	8	biological regulation;cellular macromolecule metabolic process;cellular metabolic process;cellular nitrogen compound metabolic process;cellular process;macromolecule metabolic process;metabolic process;mRNA metabolic process;nitrogen compound metabolic process;nucleic acid metabolic process;nucleobase-containing compound metabolic process;posttranscriptional regulation of gene expression;primary …	binding;DNA binding;mRNA 3'-UTR binding;mRNA binding;nucleic acid binding;RNA binding	cell part;cytoplasmic mRNA processing body;cytoplasmic part;cytosol;intracellular non-membrane-bounded organelle;intracellular organelle;intracellular part;macromolecular complex;non-membrane-bounded organelle;organelle;P granule;ribonucleoprotein complex;RNA granule	cellular nitrogen compound metabolic process	cytosol;organelle		Q9CR86	Calcium-regulated heat stable protein 1	Carhsp1
0.333333	0	2	biological regulation;cell cycle checkpoint;cell cycle process;cell division;cellular component organization;cellular component organization at cellular level;cellular component organization or biogenesis;cellular component organization or biogenesis at cellular level;cellular process;chromosome organization;chromosome segregation;mitotic cell cycle checkpoint;mitotic cell cycle spindle assembly …		cell part;chromosomal part;condensed chromosome kinetochore;cytoplasmic part;cytoskeletal part;cytosol;intracellular non-membrane-bounded organelle;intracellular organelle;intracellular organelle part;intracellular part;kinetochore;macromolecular complex;non-membrane-bounded organelle;organelle;organelle part;perinuclear region of cytoplasm;protein complex;spindle pole	cell division;chromosome organization;chromosome segregation	cytosol;organelle;protein complex	Cell cycle;Cell cycle - yeast;Meiosis - yeast;Oocyte meiosis;Progesterone-mediated oocyte maturation	Q9Z1B5	Mitotic spindle assembly checkpoint protein MAD2A	Mad2l1
0.333333	0	2		active transmembrane transporter activity;ATPase activity;ATPase activity, coupled;ATPase activity, coupled to movement of substances;ATPase activity, coupled to transmembrane movement of ions;ATPase activity, coupled to transmembrane movement of ions, phosphorylative mechanism;ATPase activity, coupled to transmembrane movement of substances;catalytic activity;cation transmembrane transporter act…	cell part;cytoplasmic part;cytosol;intracellular organelle part;intracellular part;lysosomal membrane;macromolecular complex;membrane;membrane part;organelle membrane;organelle part;plasma membrane;protein complex;proton-transporting two-sector ATPase complex;proton-transporting V-type ATPase complex;vacuolar membrane;vacuolar part;vacuolar proton-transporting V-type ATPase complex		cytosol;plasma membrane;protein complex	Collecting duct acid secretion;Epithelial cell signaling in Helicobacter pylori infection;Oxidative phosphorylation;Phagosome;Rheumatoid arthritis;Vibrio cholerae infection	Q9CR51	V-type proton ATPase subunit G 1	Atp6v1g1
0.333333	0	2	biological regulation;cell motility;cellular component movement;cellular process;cytoskeleton-dependent intracellular transport;establishment of localization;establishment of localization in cell;intracellular transport;locomotion;positive regulation of biological process;positive regulation of cell adhesion;positive regulation of cell-cell adhesion;positive regulation of cellular process;regulat…	actin binding;actin filament binding;actin-dependent ATPase activity;adenyl nucleotide binding;adenyl ribonucleotide binding;ATP binding;ATPase activity;ATPase activity, coupled;binding;calmodulin binding;catalytic activity;cytoskeletal protein binding;hydrolase activity;hydrolase activity, acting on acid anhydrides;hydrolase activity, acting on acid anhydrides, in phosphorus-containing anhydride…	cell body;cell cortex;cell part;cell projection;cell projection membrane;cell projection part;cytoplasmic part;cytoskeletal part;cytosol;filopodium membrane;filopodium tip;intracellular organelle part;intracellular part;lamellipodium;macromolecular complex;membrane part;myosin complex;neuron projection;neuronal cell body;organelle part;plasma membrane part;protein complex;ruffle	cell motility;cytoskeleton-dependent intracellular transport;locomotion;transport	cytosol;protein complex	Fc gamma R-mediated phagocytosis	F8VQB6	Unconventionnal myosin-X	Myo10
0.333333	0	2		enzyme activator activity;enzyme regulator activity;GTPase activator activity;GTPase regulator activity;nucleoside-triphosphatase regulator activity;Rab GTPase activator activity;Ras GTPase activator activity;small GTPase regulator activity	cell part;intracellular		intracellular		Q8BYH7	TBC1 domain family member 17	Tbc1d17
0.333333	0	2	cellular component organization;cellular component organization or biogenesis;cellular membrane organization;cellular process;endocytosis;establishment of localization;establishment of localization in cell;establishment of protein localization;intracellular protein transport;intracellular transport;membrane invagination;membrane organization;protein transport;transport;vesicle-mediated transport	binding;protein binding;protein transporter activity;substrate-specific transporter activity;transporter activity	AP-type membrane coat adaptor complex;cell part;clathrin adaptor complex;clathrin coated vesicle membrane;coated vesicle membrane;cytoplasmic part;cytoplasmic vesicle membrane;cytoplasmic vesicle part;Golgi apparatus part;intracellular organelle part;intracellular part;macromolecular complex;membrane;membrane part;organelle membrane;organelle part;perinuclear region of cytoplasm;protein complex;t…	membrane organization;transport;vesicle-mediated transport	protein complex		P22892	AP-1 complex subunit gamma-1	Ap1g1
0.333333	1	5	antigen processing and presentation;antigen processing and presentation of exogenous antigen;antigen processing and presentation of lipid antigen via MHC class Ib;antigen processing and presentation via MHC class Ib;antigen processing and presentation, exogenous lipid antigen via MHC class Ib;biological regulation;cation transport;cellular component organization;cellular component organization or…	binding;protein transporter activity;substrate-specific transporter activity;transporter activity	cell part;cytoplasmic part;endosomal part;endosome membrane;Golgi apparatus part;Golgi membrane;intracellular organelle part;intracellular part;macromolecular complex;membrane;membrane coat;membrane part;organelle membrane;organelle part;protein complex;trans-Golgi network	immune system process;membrane organization;transport;vesicle-mediated transport	protein complex	Lysosome	O54774	AP-3 complex subunit delta-1	Ap3d1
0.333333	0	2	cellular process;establishment of localization;establishment of localization in cell;establishment of protein localization;Golgi vesicle transport;intracellular protein transport;intracellular transport;intra-Golgi vesicle-mediated transport;protein transport;transport;vesicle-mediated transport		cell part;COPI vesicle coat;cytoplasmic part;cytoplasmic vesicle part;Golgi apparatus part;intracellular organelle part;intracellular part;macromolecular complex;membrane coat;membrane part;organelle part;protein complex;vesicle coat	transport;vesicle-mediated transport	protein complex		P61924	Coatomer subunit zeta-1	Copz1
0.333333	0	2	cell cycle;cellular macromolecule metabolic process;cellular metabolic process;cellular nitrogen compound metabolic process;cellular process;DNA metabolic process;DNA-dependent DNA replication initiation;macromolecule metabolic process;metabolic process;nitrogen compound metabolic process;nucleic acid metabolic process;nucleobase-containing compound metabolic process;primary metabolic process	adenyl nucleotide binding;adenyl ribonucleotide binding;ATP binding;binding;catalytic activity;DNA binding;helicase activity;hydrolase activity;hydrolase activity, acting on acid anhydrides;hydrolase activity, acting on acid anhydrides, in phosphorus-containing anhydrides;nucleic acid binding;nucleoside-triphosphatase activity;nucleotide binding;purine nucleotide binding;purine ribonucleoside tri…	cell part;chromosomal part;intracellular organelle part;intracellular part;macromolecular complex;MCM complex;nuclear chromosome part;nuclear part;nucleoplasm part;organelle part;protein complex	cell cycle;cellular nitrogen compound metabolic process;DNA metabolic process	protein complex	Cell cycle;Cell cycle - yeast;DNA replication;Meiosis - yeast	P25206	DNA replication licensing factor MCM3	Mcm3
0.333333	0	2	cell cycle;cellular macromolecule metabolic process;cellular metabolic process;cellular nitrogen compound metabolic process;cellular process;DNA conformation change;DNA duplex unwinding;DNA geometric change;DNA metabolic process;DNA unwinding involved in replication;DNA-dependent DNA replication initiation;macromolecule metabolic process;metabolic process;nitrogen compound metabolic process;nucle…	adenyl nucleotide binding;adenyl ribonucleotide binding;ATP binding;binding;DNA binding;nucleic acid binding;nucleotide binding;protein binding;purine nucleotide binding;purine ribonucleoside triphosphate binding;purine ribonucleotide binding;ribonucleotide binding;single-stranded DNA binding;structure-specific DNA binding	cell part;chromosomal part;intracellular organelle part;intracellular part;macromolecular complex;MCM complex;nuclear chromosome part;nuclear part;nucleoplasm part;organelle part;protein complex	cell cycle;cellular nitrogen compound metabolic process;DNA metabolic process	protein complex	Cell cycle;Cell cycle - yeast;DNA replication;Meiosis - yeast	P49717	DNA replication licensing factor MCM4	Mcm4
0.333333	0	2	cell cycle;cellular macromolecule metabolic process;cellular metabolic process;cellular nitrogen compound metabolic process;cellular process;DNA conformation change;DNA duplex unwinding;DNA geometric change;DNA metabolic process;DNA unwinding involved in replication;DNA-dependent DNA replication initiation;macromolecule metabolic process;metabolic process;nitrogen compound metabolic process;nucle…	adenyl nucleotide binding;adenyl ribonucleotide binding;ATP binding;binding;DNA binding;nucleic acid binding;nucleotide binding;purine nucleotide binding;purine ribonucleoside triphosphate binding;purine ribonucleotide binding;ribonucleotide binding;single-stranded DNA binding;structure-specific DNA binding	cell part;chromosomal part;intracellular organelle part;intracellular part;macromolecular complex;MCM complex;nuclear chromosome part;nuclear part;nucleoplasm part;organelle part;protein complex	cell cycle;cellular nitrogen compound metabolic process;DNA metabolic process	protein complex	Cell cycle;Cell cycle - yeast;DNA replication;Meiosis - yeast	P97311	DNA replication licensing factor MCM6	Mcm6
0.333333	0	2	biosynthetic process;cellular biosynthetic process;cellular macromolecule biosynthetic process;cellular macromolecule metabolic process;cellular metabolic process;cellular nitrogen compound metabolic process;cellular process;macromolecule biosynthetic process;macromolecule metabolic process;metabolic process;nitrogen compound metabolic process;nucleic acid metabolic process;nucleobase-containing …	binding;catalytic activity;DNA-directed RNA polymerase activity;nucleotide binding;nucleotidyltransferase activity;RNA polymerase activity;transferase activity;transferase activity, transferring phosphorus-containing groups	cell part;DNA-directed RNA polymerase complex;DNA-directed RNA polymerase II, core complex;intracellular organelle part;intracellular part;macromolecular complex;nuclear DNA-directed RNA polymerase complex;nuclear part;nucleoplasm part;organelle part;protein complex;RNA polymerase complex	biosynthetic process;cellular nitrogen compound metabolic process	protein complex	Huntington's disease;Purine metabolism;Pyrimidine metabolism;RNA polymerase	Q9D7M8	DNA-directed RNA polymerase II subunit RPB4	Polr2d
0.333333	0	2	behavior;establishment of localization;multicellular organismal process;response to abiotic stimulus;response to light stimulus;response to radiation;response to stimulus;transport;visual behavior	binding;catalytic activity;hydrolase activity;hydrolase activity, acting on acid anhydrides;hydrolase activity, acting on acid anhydrides, in phosphorus-containing anhydrides;identical protein binding;motor activity;nucleoside-triphosphatase activity;protein binding;pyrophosphatase activity	cell part;cytoplasmic dynein complex;cytoplasmic part;cytoskeletal part;dynein complex;intracellular organelle part;intracellular part;macromolecular complex;microtubule;microtubule associated complex;organelle part;protein complex	transport	protein complex		P62627	Dynein light chain roadblock-type 1	Dynlrb1
0.333333	8	26	cellular metabolic process;cellular process;electron transport chain;establishment of localization;generation of precursor metabolites and energy;metabolic process;oxidation-reduction process;transport	electron carrier activity	cell part;cytoplasmic part;electron transfer flavoprotein complex;intracellular organelle part;intracellular part;macromolecular complex;mitochondrial electron transfer flavoprotein complex;mitochondrial part;organelle part;protein complex	generation of precursor metabolites and energy;transport	protein complex		Q9DCW4	Electron transfer flavoprotein subunit beta	Etfb
0.333333	0	2		active transmembrane transporter activity;adenyl nucleotide binding;adenyl ribonucleotide binding;ATP binding;binding;macromolecule transmembrane transporter activity;nucleotide binding;P-P-bond-hydrolysis-driven protein transmembrane transporter activity;P-P-bond-hydrolysis-driven transmembrane transporter activity;primary active transmembrane transporter activity;protein transmembrane transport…	cell part;cytoplasmic part;intracellular organelle part;intracellular part;macromolecular complex;membrane part;mitochondrial inner membrane presequence translocase complex;mitochondrial membrane part;mitochondrial part;organelle part;protein complex		protein complex		O35857	Mitochondrial import inner membrane translocase subunit TIM44	Timm44
0.333333	0	2	biological regulation;biosynthetic process;cellular biosynthetic process;cellular component organization;cellular component organization at cellular level;cellular component organization or biogenesis;cellular component organization or biogenesis at cellular level;cellular macromolecule biosynthetic process;cellular macromolecule metabolic process;cellular metabolic process;cellular nitrogen comp…		cell part;chromatin remodeling complex;chromosomal part;H4/H2A histone acetyltransferase complex;histone acetyltransferase complex;histone deacetylase complex;intracellular organelle part;intracellular part;macromolecular complex;NuA4 histone acetyltransferase complex;nuclear chromosome part;nuclear part;nucleoplasm part;organelle part;protein complex;Sin3 complex;Sin3-type complex	biosynthetic process;cellular nitrogen compound metabolic process;chromosome organization;DNA metabolic process;protein modification process;response to stress	protein complex		P60762	Mortality factor 4-like protein 1	Morf4l1
0.333333	0	2	cellular metabolic process;cellular process;electron transport chain;establishment of localization;generation of precursor metabolites and energy;metabolic process;oxidation-reduction process;response to chemical stimulus;response to oxidative stress;response to stimulus;response to stress;transport	4 iron, 4 sulfur cluster binding;binding;catalytic activity;cation binding;coenzyme binding;cofactor binding;ion binding;iron-sulfur cluster binding;metal cluster binding;metal ion binding;NAD binding;NADH dehydrogenase (quinone) activity;NADH dehydrogenase (ubiquinone) activity;NADH dehydrogenase activity;nucleotide binding;oxidoreductase activity;oxidoreductase activity, acting on NADH or NADPH…	cell part;cytoplasmic part;intracellular organelle part;intracellular part;macromolecular complex;membrane part;mitochondrial membrane part;mitochondrial part;mitochondrial respiratory chain complex I;NADH dehydrogenase complex;organelle part;protein complex;respiratory chain complex I	generation of precursor metabolites and energy;response to stress;transport	protein complex	Alzheimer's disease;Huntington's disease;Oxidative phosphorylation;Parkinson's disease	Q91WD5	NADH dehydrogenase [ubiquinone] iron-sulfur protein 2, mitochondrial	Ndufs2
0.333333	5	17	carboxylic acid catabolic process;carboxylic acid metabolic process;catabolic process;cellular catabolic process;cellular ketone metabolic process;cellular lipid catabolic process;cellular lipid metabolic process;cellular metabolic process;cellular process;fatty acid beta-oxidation;fatty acid catabolic process;fatty acid metabolic process;fatty acid oxidation;lipid catabolic process;lipid metabol…	acetyl-CoA C-acyltransferase activity;C-acyltransferase activity;catalytic activity;long-chain-3-hydroxyacyl-CoA dehydrogenase activity;oxidoreductase activity;oxidoreductase activity, acting on CH-OH group of donors;oxidoreductase activity, acting on the CH-OH group of donors, NAD or NADP as acceptor;transferase activity;transferase activity, transferring acyl groups;transferase activity, transf…	cell part;cytoplasmic part;fatty acid beta-oxidation multienzyme complex;intracellular organelle part;intracellular part;macromolecular complex;membrane;mitochondrial inner membrane;mitochondrial membrane;mitochondrial part;organelle inner membrane;organelle membrane;organelle part;protein complex	catabolic process;lipid metabolic process;small molecule metabolic process	protein complex	Benzoate degradation;Fatty acid elongation in mitochondria;Fatty acid metabolism;Valine, leucine and isoleucine degradation	Q99JY0	Trifunctional enzyme subunit beta, mitochondrial	Hadhb
0.333333	0	2	anaphase-promoting complex-dependent proteasomal ubiquitin-dependent protein catabolic process;catabolic process;cell cycle phase;cell cycle process;cell division;cellular catabolic process;cellular component assembly;cellular component assembly at cellular level;cellular component organization;cellular component organization at cellular level;cellular component organization or biogenesis;cellula…	acid-amino acid ligase activity;adenyl nucleotide binding;adenyl ribonucleotide binding;ATP binding;binding;catalytic activity;ligase activity;ligase activity, forming carbon-nitrogen bonds;nucleotide binding;purine nucleotide binding;purine ribonucleoside triphosphate binding;purine ribonucleotide binding;ribonucleotide binding;small conjugating protein ligase activity;ubiquitin-protein ligase a…	anaphase-promoting complex;cell part;cullin-RING ubiquitin ligase complex;intracellular organelle part;intracellular part;macromolecular complex;nuclear part;nuclear ubiquitin ligase complex;organelle part;protein complex;ubiquitin ligase complex	catabolic process;cell division;cellular component assembly;macromolecular complex assembly;mitosis;protein complex assembly;protein modification process	protein complex	Ubiquitin mediated proteolysis	Q9D1C1	Ubiquitin-conjugating enzyme E2 C	Ube2c
0.333333	0	2	activation of anaphase-promoting complex activity;anaphase-promoting complex-dependent proteasomal ubiquitin-dependent protein catabolic process;biological regulation;catabolic process;cell cycle process;cell division;cellular catabolic process;cellular component assembly;cellular component assembly at cellular level;cellular component organization;cellular component organization at cellular leve…	acid-amino acid ligase activity;adenyl nucleotide binding;adenyl ribonucleotide binding;ATP binding;binding;catalytic activity;ligase activity;ligase activity, forming carbon-nitrogen bonds;nucleotide binding;purine nucleotide binding;purine ribonucleoside triphosphate binding;purine ribonucleotide binding;ribonucleotide binding;small conjugating protein ligase activity;ubiquitin-protein ligase a…	anaphase-promoting complex;cell part;cullin-RING ubiquitin ligase complex;intracellular organelle part;intracellular part;macromolecular complex;nuclear part;nuclear ubiquitin ligase complex;organelle part;protein complex;ubiquitin ligase complex	catabolic process;cell division;cellular component assembly;macromolecular complex assembly;protein complex assembly;protein modification process	protein complex	Ubiquitin mediated proteolysis	Q921J4	Ubiquitin-conjugating enzyme E2 S	Ube2s
0.333333	6	20	biosynthetic process;cellular biosynthetic process;cellular macromolecule biosynthetic process;cellular macromolecule metabolic process;cellular metabolic process;cellular process;cellular protein metabolic process;macromolecule biosynthetic process;macromolecule metabolic process;metabolic process;primary metabolic process;protein metabolic process;translation	binding;nucleic acid binding;RNA binding;rRNA binding;structural constituent of ribosome;structural molecule activity		biosynthetic process;translation		Ribosome	P62918	60S ribosomal protein L8	Rpl8
0.333333	0	2		adenyl nucleotide binding;adenyl ribonucleotide binding;ATP binding;binding;catalytic activity;kinase activity;nucleotide binding;phosphotransferase activity, alcohol group as acceptor;protein kinase activity;protein serine/threonine kinase activity;purine nucleotide binding;purine ribonucleoside triphosphate binding;purine ribonucleotide binding;ribonucleotide binding;transferase activity;transf…					Q9JJ78	Lymphokine-activated killer T-cell-originated protein kinase	Pbk
0.333333	0	2	cellular macromolecule metabolic process;cellular metabolic process;cellular nitrogen compound metabolic process;cellular process;cellular protein metabolic process;macromolecule metabolic process;metabolic process;mRNA metabolic process;mRNA processing;nitrogen compound metabolic process;nucleic acid metabolic process;nucleobase-containing compound metabolic process;primary metabolic process;pro…	catalytic activity;cis-trans isomerase activity;isomerase activity;peptidyl-prolyl cis-trans isomerase activity	cell part;intracellular organelle part;intracellular part;macromolecular complex;nuclear part;organelle part;ribonucleoprotein complex;spliceosomal complex	cellular nitrogen compound metabolic process;mRNA processing;protein folding			Q9D6L8	Peptidyl-prolyl cis-trans isomerase-like 3	Ppil3
0.333333	0	2	cellular process;establishment of localization;establishment of localization in cell;establishment of protein localization;exocytosis;protein transport;secretion;secretion by cell;transport;vesicle-mediated transport		basolateral plasma membrane;cell fraction;cell junction;cell part;cell-cell junction;cytoskeletal part;insoluble fraction;intracellular organelle part;intracellular part;membrane;membrane fraction;membrane part;occluding junction;organelle part;plasma membrane part;postsynaptic density;postsynaptic membrane;synapse part;synaptic membrane;synaptosome;tight junction	transport;vesicle-mediated transport			O88952	Protein lin-7 homolog C	Lin7c
0.333333	0	2	amine biosynthetic process;amine metabolic process;biosynthetic process;carboxylic acid biosynthetic process;carboxylic acid metabolic process;cellular amine metabolic process;cellular amino acid biosynthetic process;cellular amino acid metabolic process;cellular biosynthetic process;cellular ketone metabolic process;cellular metabolic process;cellular modified amino acid biosynthetic process;cel…	adenyl nucleotide binding;adenyl ribonucleotide binding;ATP binding;binding;catalytic activity;cation binding;ion binding;metal ion binding;methionine adenosyltransferase activity;nucleotide binding;purine nucleotide binding;purine ribonucleoside triphosphate binding;purine ribonucleotide binding;ribonucleotide binding;transferase activity;transferase activity, transferring alkyl or aryl (other t…		biosynthetic process;cellular amino acid metabolic process;cellular nitrogen compound metabolic process;cofactor metabolic process;small molecule metabolic process;sulfur compound metabolic process		Cysteine and methionine metabolism	Q3THS6	S-adenosylmethionine synthase isoform type-2	Mat2a
0.327869	19	60	alcohol metabolic process;biosynthetic process;cholesterol biosynthetic process;cholesterol metabolic process;lipid biosynthetic process;lipid metabolic process;metabolic process;primary metabolic process;small molecule metabolic process;steroid biosynthetic process;steroid metabolic process;sterol biosynthetic process;sterol metabolic process	catalytic activity;cytochrome-b5 reductase activity;oxidoreductase activity;oxidoreductase activity, acting on NADH or NADPH;oxidoreductase activity, acting on NADH or NADPH, heme protein as acceptor	cell part;cytoplasmic part;cytosol;endoplasmic reticulum membrane;endoplasmic reticulum part;intracellular organelle part;intracellular part;membrane;membrane part;mitochondrial inner membrane;mitochondrial membrane;mitochondrial outer membrane;mitochondrial part;organelle inner membrane;organelle membrane;organelle outer membrane;organelle part;outer membrane	biosynthetic process;lipid metabolic process;small molecule metabolic process	cytosol	Amino sugar and nucleotide sugar metabolism	Q9DCN2	NADH-cytochrome b5 reductase 3	Cyb5r3
0.321429	17	55	anatomical structure development;apoptosis;apoptosis involved in morphogenesis;biological regulation;cell death;cellular component assembly;cellular component assembly at cellular level;cellular component organization;cellular component organization at cellular level;cellular component organization or biogenesis;cellular component organization or biogenesis at cellular level;cellular developmenta…	binding;identical protein binding;protein binding;protein dimerization activity;protein homodimerization activity;structural constituent of eye lens;structural molecule activity	cell fraction;cell part;contractile fiber part;cytoplasmic part;cytosol;insoluble fraction;intracellular membrane-bounded organelle;intracellular organelle;intracellular part;membrane;membrane-bounded organelle;mitochondrion;nucleus;organelle;organelle part;plasma membrane;soluble fraction;Z disc	anatomical structure development;cell death;cellular component assembly;macromolecular complex assembly;protein complex assembly;response to stress	cytosol;mitochondrion;nucleus;organelle;plasma membrane	Protein processing in endoplasmic reticulum	P23927	Alpha-crystallin B chain	Cryab
0.319149	14	46	actin cytoskeleton organization;actin filament-based process;biological regulation;cell cycle phase;cell cycle process;cell division;cellular component organization;cellular component organization at cellular level;cellular component organization or biogenesis;cellular component organization or biogenesis at cellular level;cellular localization;cellular macromolecule localization;cellular process…	binding;catalytic activity;GTP binding;GTPase activity;guanyl nucleotide binding;guanyl ribonucleotide binding;hydrolase activity;hydrolase activity, acting on acid anhydrides;hydrolase activity, acting on acid anhydrides, in phosphorus-containing anhydrides;nucleoside-triphosphatase activity;nucleotide binding;protein binding;purine nucleotide binding;purine ribonucleoside triphosphate binding;p…	cell part;cytoplasmic membrane-bounded vesicle;cytoplasmic part;cytoplasmic vesicle;intracellular membrane-bounded organelle;intracellular organelle;intracellular part;melanosome;membrane-bounded organelle;membrane-bounded vesicle;nucleus;organelle;pigment granule;vesicle	cell division;cytoskeleton organization;mitosis;nucleocytoplasmic transport;protein targeting;signal transduction;transport	cytoplasmic membrane-bounded vesicle;nucleus;organelle	Ribosome biogenesis in eukaryotes;RNA transport	P62827	GTP-binding nuclear protein Ran	Ran
0.318182	13	43	acid secretion;alpha-beta T cell activation;alpha-beta T cell differentiation;arachidonic acid secretion;biological regulation;carboxylic acid transport;cell activation;cell cycle;cell differentiation;cellular developmental process;cellular process;developmental process;establishment of localization;fatty acid transport;icosanoid secretion;icosanoid transport;immune system process;leukocyte activ…	binding;calcium ion binding;calcium-dependent phospholipid binding;cation binding;enzyme inhibitor activity;enzyme regulator activity;ion binding;lipase inhibitor activity;lipid binding;metal ion binding;phospholipase A2 inhibitor activity;phospholipase inhibitor activity;phospholipid binding	basolateral plasma membrane;cell part;cell projection;cilium;intracellular membrane-bounded organelle;intracellular organelle;intracellular part;membrane;membrane part;membrane-bounded organelle;nucleus;organelle;plasma membrane;plasma membrane part;sarcolemma	cell cycle;cell differentiation;immune system process;transport	cilium;nucleus;organelle;plasma membrane		P10107	Annexin A1	Anxa1
0.318182	6	21	biosynthetic process;cellular biosynthetic process;cellular macromolecule biosynthetic process;cellular macromolecule metabolic process;cellular metabolic process;cellular process;cellular protein metabolic process;macromolecule biosynthetic process;macromolecule metabolic process;metabolic process;primary metabolic process;protein metabolic process;translation	structural constituent of ribosome;structural molecule activity	cell part;intracellular organelle part;intracellular part;macromolecular complex;organelle part;ribonucleoprotein complex;small ribosomal subunit	biosynthetic process;translation		Ribosome	P62267	40S ribosomal protein S23	Rps23
0.313433	20	66		adenyl nucleotide binding;adenyl ribonucleotide binding;ATP binding;ATPase activity;ATPase activity, coupled;ATP-dependent helicase activity;binding;catalytic activity;DNA binding;helicase activity;hydrolase activity;hydrolase activity, acting on acid anhydrides;hydrolase activity, acting on acid anhydrides, in phosphorus-containing anhydrides;nucleic acid binding;nucleoside-triphosphatase activi…	cell part;cytoplasm;intracellular organelle part;intracellular part;nuclear body;nuclear part;nuclear speck;nucleoplasm part;organelle part		cytoplasm	RIG-I-like receptor signaling pathway	Q62167	ATP-dependent RNA helicase DDX3X	Ddx3x
0.310345	8	28	cellular macromolecule metabolic process;cellular metabolic process;cellular nitrogen compound metabolic process;cellular process;macromolecule metabolic process;metabolic process;mRNA metabolic process;mRNA processing;nitrogen compound metabolic process;nucleic acid metabolic process;nucleobase-containing compound metabolic process;primary metabolic process;RNA metabolic process;RNA processing;R…	binding;mRNA binding;nucleic acid binding;nucleotide binding;poly(A) RNA binding;poly-purine tract binding;RNA binding;single-stranded RNA binding	cell part;CRD-mediated mRNA stability complex;cytoplasmic part;histone pre-mRNA 3'end processing complex;intracellular organelle part;intracellular part;macromolecular complex;nuclear part;organelle part;protein complex;ribonucleoprotein complex	cellular nitrogen compound metabolic process;mRNA processing	protein complex		Q7TMK9	Heterogeneous nuclear ribonucleoprotein Q	Syncrip
0.310345	8	28	biosynthetic process;cellular biosynthetic process;cellular macromolecule biosynthetic process;cellular macromolecule metabolic process;cellular metabolic process;cellular process;cellular protein metabolic process;macromolecule biosynthetic process;macromolecule metabolic process;metabolic process;primary metabolic process;protein metabolic process;translation	structural constituent of ribosome;structural molecule activity	cell part;intracellular organelle part;intracellular part;macromolecular complex;organelle part;ribonucleoprotein complex;small ribosomal subunit	biosynthetic process;translation		Ribosome	P14131	40S ribosomal protein S16	Rps16
0.307692	7	25	cellular macromolecule metabolic process;cellular metabolic process;cellular process;cellular protein metabolic process;macromolecule metabolic process;metabolic process;primary metabolic process;protein folding;protein metabolic process	binding;calcium ion binding;cation binding;ion binding;metal ion binding;protein binding;unfolded protein binding	cell part;cytoplasmic membrane-bounded vesicle;cytoplasmic part;cytoplasmic vesicle;endoplasmic reticulum part;integral to endoplasmic reticulum membrane;integral to lumenal side of endoplasmic reticulum membrane;integral to membrane;integral to organelle membrane;intracellular membrane-bounded organelle;intracellular organelle;intracellular organelle part;intracellular part;intrinsic to endoplas…	protein folding	cytoplasmic membrane-bounded vesicle;organelle	Antigen processing and presentation;Phagosome;Protein processing in endoplasmic reticulum	P35564	Calnexin	Canx
0.307692	3	12	alpha-beta T cell activation;alpha-beta T cell differentiation;biosynthetic process;cell activation;cell differentiation;cellular biosynthetic process;cellular developmental process;cellular macromolecule biosynthetic process;cellular macromolecule metabolic process;cellular metabolic process;cellular process;cellular protein metabolic process;developmental process;immune system process;leukocyte…	binding;carbohydrate binding;glycosaminoglycan binding;heparin binding;nucleic acid binding;pattern binding;polysaccharide binding;RNA binding;structural constituent of ribosome;structural molecule activity		biosynthetic process;cell differentiation;immune system process;translation		Ribosome	P67984	60S ribosomal protein L22	Rpl22
0.306122	14	48	establishment of localization;establishment of localization in cell;establishment of protein localization;intracellular protein transport;intracellular transport;protein transport;transport	binding;protein transporter activity;substrate-specific transporter activity;transporter activity	cell part;cytoplasm;intracellular membrane-bounded organelle;intracellular organelle;intracellular part;membrane-bounded organelle;nucleus;organelle	transport	cytoplasm;nucleus;organelle		Q9ERK4	Exportin-2	Cse1l
0.30303	9	32	cellular component assembly;cellular component assembly at cellular level;cellular component movement;cellular component organization;cellular component organization at cellular level;cellular component organization or biogenesis;cellular component organization or biogenesis at cellular level;cellular macromolecular complex assembly;cellular macromolecular complex subunit organization;cellular pr…	binding;catalytic activity;GTP binding;GTPase activity;guanyl nucleotide binding;guanyl ribonucleotide binding;hydrolase activity;hydrolase activity, acting on acid anhydrides;hydrolase activity, acting on acid anhydrides, in phosphorus-containing anhydrides;nucleoside-triphosphatase activity;nucleotide binding;purine nucleotide binding;purine ribonucleoside triphosphate binding;purine ribonucleo…	cell part;cytoplasm;cytoskeletal part;intracellular organelle part;intracellular part;macromolecular complex;microtubule;organelle part;protein complex	cellular component assembly;macromolecular complex assembly;protein complex assembly	cytoplasm;protein complex	Gap junction;Pathogenic Escherichia coli infection;Phagosome	Q9CWF2	Tubulin beta-2B chain	Tubb2b
0.302083	28	95	alternative nuclear mRNA splicing, via spliceosome;cellular macromolecule metabolic process;cellular metabolic process;cellular nitrogen compound metabolic process;cellular process;establishment of localization;establishment of localization in cell;establishment of RNA localization;intracellular transport;macromolecule metabolic process;metabolic process;mRNA metabolic process;mRNA processing;mRN…	binding;DNA binding;nucleic acid binding;nucleotide binding;RNA binding;single-stranded DNA binding;structure-specific DNA binding	cell part;cytoplasm;intracellular organelle part;intracellular part;macromolecular complex;nuclear part;nucleoplasm;organelle part;ribonucleoprotein complex;spliceosomal complex	cellular nitrogen compound metabolic process;mRNA processing;nucleocytoplasmic transport;transport	cytoplasm;nucleoplasm	Spliceosome	P49312	Heterogeneous nuclear ribonucleoprotein A1	Hnrnpa1
0.3	2	9	cell projection organization;cellular component assembly;cellular component assembly at cellular level;cellular component movement;cellular component organization;cellular component organization at cellular level;cellular component organization or biogenesis;cellular component organization or biogenesis at cellular level;cellular macromolecular complex assembly;cellular macromolecular complex sub…	binding;catalytic activity;GTP binding;GTPase activity;guanyl nucleotide binding;guanyl ribonucleotide binding;hydrolase activity;hydrolase activity, acting on acid anhydrides;hydrolase activity, acting on acid anhydrides, in phosphorus-containing anhydrides;nucleoside-triphosphatase activity;nucleotide binding;purine nucleotide binding;purine ribonucleoside triphosphate binding;purine ribonucleo…	axon part;cell body;cell part;cell projection;cell projection part;cilium;cytoplasm;cytoskeletal part;internode region of axon;intracellular organelle part;intracellular part;macromolecular complex;microtubule;myelin sheath;neuronal cell body;organelle part;protein complex	cellular component assembly;macromolecular complex assembly;protein complex assembly	cilium;cytoplasm;protein complex	Gap junction;Pathogenic Escherichia coli infection;Phagosome	Q9D6F9	Tubulin beta-4A chain	Tubb4a
0.3	2	9		catalytic activity;glutathione transferase activity;transferase activity;transferase activity, transferring alkyl or aryl (other than methyl) groups	cell part;cytoplasm;intracellular part		cytoplasm	Drug metabolism - cytochrome P450;Glutathione metabolism;Metabolism of xenobiotics by cytochrome P450	P48774	Glutathione S-transferase Mu 5	Gstm5
0.295455	25	87	actin cytoskeleton organization;actin filament organization;actin filament-based process;ameboidal cell migration;anatomical structure morphogenesis;biological regulation;cell migration;cell motility;cellular component movement;cellular component organization;cellular component organization at cellular level;cellular component organization or biogenesis;cellular component organization or biogenes…	actin binding;binding;cytoskeletal protein binding;protein binding	cell cortex part;cell part;cell projection membrane;cell projection part;cortical actin cytoskeleton;cortical cytoskeleton;cytoplasmic part;cytoskeletal part;cytoskeleton;cytosol;extracellular region;intracellular non-membrane-bounded organelle;intracellular organelle;intracellular organelle part;intracellular part;lamellipodium membrane;leading edge membrane;membrane part;non-membrane-bounded or…	cell motility;cytoskeleton organization;locomotion;protein modification process	cytoskeleton;cytosol;extracellular region;organelle	Axon guidance;Fc gamma R-mediated phagocytosis;Regulation of actin cytoskeleton	P18760	Cofilin-1	Cfl1
0.294118	14	50	anatomical structure formation involved in morphogenesis;angiogenesis;biological regulation;cellular component organization;cellular component organization at cellular level;cellular component organization or biogenesis;cellular component organization or biogenesis at cellular level;cellular process;cellular response to acid;cellular response to chemical stimulus;cellular response to stimulus;col…	binding;calcium ion binding;calcium-dependent phospholipid binding;cation binding;cytoskeletal protein binding;enzyme inhibitor activity;enzyme regulator activity;ion binding;lipase inhibitor activity;lipid binding;metal ion binding;phospholipase inhibitor activity;phospholipid binding;protein binding	basement membrane;cell part;cytoplasmic membrane-bounded vesicle;cytoplasmic part;cytoplasmic vesicle;early endosome;endosome;extracellular matrix part;extracellular region part;extrinsic to membrane;extrinsic to plasma membrane;intracellular membrane-bounded organelle;intracellular organelle;intracellular part;melanosome;membrane;membrane part;membrane-bounded organelle;membrane-bounded vesicle;…	anatomical structure formation involved in morphogenesis;extracellular matrix organization	cytoplasmic membrane-bounded vesicle;endosome;organelle;plasma membrane		P07356	Annexin A2	Anxa2
0.294118	4	16	alcohol metabolic process;aldehyde catabolic process;biosynthetic process;carbohydrate catabolic process;carbohydrate metabolic process;carboxylic acid biosynthetic process;carboxylic acid catabolic process;carboxylic acid metabolic process;catabolic process;cellular aldehyde metabolic process;cellular biosynthetic process;cellular carbohydrate metabolic process;cellular catabolic process;cellula…	alcohol dehydrogenase (NADP+) activity;alditol:NADP+ 1-oxidoreductase activity;aldo-keto reductase (NADP) activity;catalytic activity;L-glucuronate reductase activity;oxidoreductase activity;oxidoreductase activity, acting on CH-OH group of donors;oxidoreductase activity, acting on the CH-OH group of donors, NAD or NADP as acceptor	apical plasma membrane;cell part;cytoplasmic part;cytosol;intracellular part;membrane part;plasma membrane part	biosynthetic process;carbohydrate metabolic process;catabolic process;small molecule metabolic process	cytosol	Caprolactam degradation;Glycerolipid metabolism;Glycolysis / Gluconeogenesis	Q9JII6	Alcohol dehydrogenase [NADP(+)]	Akr1a1
0.285714	3	13		protein transporter activity;substrate-specific transporter activity;transporter activity	cell part;cytoplasm;intracellular membrane-bounded organelle;intracellular organelle;intracellular part;membrane-bounded organelle;nucleus;organelle		cytoplasm;nucleus;organelle		P52293	Importin subunit alpha-2	Kpna2
0.285714	1	6	antigen processing and presentation;antigen processing and presentation of peptide antigen;antigen processing and presentation of peptide antigen via MHC class I;immune response;immune system process;response to stimulus		cell part;cytoplasmic part;endoplasmic reticulum part;integral to endoplasmic reticulum membrane;integral to lumenal side of endoplasmic reticulum membrane;integral to membrane;integral to organelle membrane;intracellular organelle part;intracellular part;intrinsic to endoplasmic reticulum membrane;intrinsic to membrane;intrinsic to organelle membrane;macromolecular complex;membrane part;MHC clas…	immune system process	protein complex		P03991	H-2 class I histocompatibility antigen, K-W28 alpha chain	H2-K1
0.285714	1	6	acetyl-CoA catabolic process;acetyl-CoA metabolic process;carboxylic acid metabolic process;catabolic process;cellular catabolic process;cellular ketone metabolic process;cellular metabolic process;cellular process;coenzyme catabolic process;coenzyme metabolic process;cofactor catabolic process;cofactor metabolic process;dicarboxylic acid metabolic process;electron transport chain;establishment o…	binding;catalytic activity;coenzyme binding;cofactor binding;electron carrier activity;flavin adenine dinucleotide binding;oxidoreductase activity;oxidoreductase activity, acting on the CH-CH group of donors;oxidoreductase activity, acting on the CH-CH group of donors, quinone or related compound as acceptor;succinate dehydrogenase (ubiquinone) activity;succinate dehydrogenase activity	cell part;cytoplasmic part;fumarate reductase complex;intracellular organelle part;intracellular part;macromolecular complex;membrane part;mitochondrial membrane part;mitochondrial part;mitochondrial respiratory chain complex II;organelle part;protein complex;succinate dehydrogenase complex;succinate dehydrogenase complex (ubiquinone)	catabolic process;cofactor metabolic process;generation of precursor metabolites and energy;small molecule metabolic process;transport	protein complex	Alzheimer's disease;Citrate cycle (TCA cycle);Huntington's disease;Oxidative phosphorylation;Parkinson's disease	Q8K2B3	Succinate dehydrogenase [ubiquinone] flavoprotein subunit, mitochondrial	Sdha
0.285714	1	6	biological regulation;cellular macromolecule metabolic process;cellular metabolic process;cellular nitrogen compound metabolic process;cellular process;macromolecule metabolic process;metabolic process;mRNA metabolic process;mRNA processing;negative regulation of biological process;negative regulation of biosynthetic process;negative regulation of cell communication;negative regulation of cellula…	binding;protein binding;receptor binding	cell part;intracellular organelle part;intracellular part;macromolecular complex;nuclear part;organelle part;ribonucleoprotein complex;spliceosomal complex	cellular nitrogen compound metabolic process;mRNA processing		RNA transport	Q9Z1Z2	Serine-threonine kinase receptor-associated protein	Strap
0.28125	8	31	apoptosis;biological regulation;cell death;cellular macromolecule metabolic process;cellular metabolic process;cellular nitrogen compound metabolic process;cellular process;death;macromolecule metabolic process;metabolic process;mRNA metabolic process;mRNA processing;ncRNA metabolic process;ncRNA processing;nitrogen compound metabolic process;nucleic acid metabolic process;nucleobase-containing c…	binding;nucleic acid binding;RNA binding	cell part;cytoplasmic part;cytosol;intracellular non-membrane-bounded organelle;intracellular organelle;intracellular organelle part;intracellular part;non-membrane-bounded organelle;nuclear part;nucleolus;organelle;organelle part	cell death;cellular nitrogen compound metabolic process;mRNA processing	cytosol;nucleolus;organelle		Q6NS46	Protein RRP5 homolog	Pdcd11
0.28125	17	63	carboxylic acid catabolic process;carboxylic acid metabolic process;catabolic process;cellular catabolic process;cellular ketone metabolic process;cellular lipid catabolic process;cellular lipid metabolic process;cellular metabolic process;cellular process;fatty acid beta-oxidation;fatty acid catabolic process;fatty acid metabolic process;fatty acid oxidation;lipid catabolic process;lipid metabol…	carbon-oxygen lyase activity;catalytic activity;enoyl-CoA hydratase activity;hydro-lyase activity;long-chain-3-hydroxyacyl-CoA dehydrogenase activity;lyase activity;oxidoreductase activity;oxidoreductase activity, acting on CH-OH group of donors;oxidoreductase activity, acting on the CH-OH group of donors, NAD or NADP as acceptor	cell part;cytoplasmic part;fatty acid beta-oxidation multienzyme complex;intracellular organelle part;intracellular part;macromolecular complex;membrane;mitochondrial inner membrane;mitochondrial membrane;mitochondrial part;organelle inner membrane;organelle membrane;organelle part;protein complex	catabolic process;lipid metabolic process;small molecule metabolic process	protein complex	Aminobenzoate degradation;Benzoate degradation;beta-Alanine metabolism;Biosynthesis of unsaturated fatty acids;Butanoate metabolism;Caprolactam degradation;Fatty acid elongation in mitochondria;Fatty acid metabolism;Lysine degradation;Propanoate metabolism;Tryptophan metabolism;Valine, leucine and isoleucine degradation	Q8BMS1	Trifunctional enzyme subunit alpha, mitochondrial	Hadha
0.275862	15	57	biological regulation;cellular macromolecule metabolic process;cellular metabolic process;cellular nitrogen compound metabolic process;cellular process;cellular response to stimulus;cellular response to stress;chromatin silencing;chromatin silencing at rDNA;developmental process;DNA metabolic process;DNA repair;double-strand break repair;embryo development;gene silencing;macromolecule metabolic p…	adenyl nucleotide binding;adenyl ribonucleotide binding;ATP binding;binding;catalytic activity;chromatin binding;helicase activity;hydrolase activity;hydrolase activity, acting on acid anhydrides;hydrolase activity, acting on acid anhydrides, in phosphorus-containing anhydrides;nucleoside-triphosphatase activity;nucleosome binding;nucleotide binding;purine nucleotide binding;purine ribonucleoside…	cell part;chromatin remodeling complex;chromatin silencing complex;intracellular organelle part;intracellular part;macromolecular complex;nuclear part;organelle part;protein complex	cellular nitrogen compound metabolic process;DNA metabolic process;embryo development;response to stress	protein complex		Q91ZW3	SWI/SNF-related matrix-associated actin-dependent regulator of chromatin subfamily A member 5	Smarca5
0.272727	2	10	acetyl-CoA catabolic process;acetyl-CoA metabolic process;catabolic process;cellular catabolic process;cellular metabolic process;cellular process;coenzyme catabolic process;coenzyme metabolic process;cofactor catabolic process;cofactor metabolic process;establishment of localization;metabolic process;transport;tricarboxylic acid cycle	2 iron, 2 sulfur cluster binding;3 iron, 4 sulfur cluster binding;4 iron, 4 sulfur cluster binding;binding;catalytic activity;cation binding;cofactor binding;electron carrier activity;ion binding;iron-sulfur cluster binding;metal cluster binding;metal ion binding;oxidoreductase activity;oxidoreductase activity, acting on the CH-CH group of donors;oxidoreductase activity, acting on the CH-CH group…	cell part;cytoplasmic part;fumarate reductase complex;intracellular organelle part;intracellular part;macromolecular complex;membrane part;mitochondrial membrane part;mitochondrial part;mitochondrial respiratory chain complex II;organelle part;protein complex;succinate dehydrogenase complex;succinate dehydrogenase complex (ubiquinone)	catabolic process;cofactor metabolic process;transport	protein complex	Alzheimer's disease;Citrate cycle (TCA cycle);Huntington's disease;Oxidative phosphorylation;Parkinson's disease	Q9CQA3	Succinate dehydrogenase [ubiquinone] iron-sulfur subunit, mitochondrial	Sdhb
0.268293	21	81	biological regulation;cellular macromolecule metabolic process;cellular metabolic process;cellular process;cellular protein metabolic process;macromolecule metabolic process;metabolic process;primary metabolic process;protein folding;protein metabolic process;regulation of biological process;regulation of reproductive process;regulation of viral genome replication;regulation of viral reproduction	binding;catalytic activity;cis-trans isomerase activity;isomerase activity;peptide binding;peptidyl-prolyl cis-trans isomerase activity	cell part;cytoplasmic part;cytosol;intracellular membrane-bounded organelle;intracellular organelle;intracellular part;membrane-bounded organelle;nucleus;organelle	protein folding	cytosol;nucleus;organelle		P17742	Peptidyl-prolyl cis-trans isomerase A	Ppia
0.266667	7	29			cell part;cytoplasm;intracellular part		cytoplasm		Q91VI7	Ribonuclease inhibitor	Rnh1
0.266667	3	14	biological regulation;catabolic process;cell surface receptor linked signaling pathway;cellular catabolic process;cellular macromolecule catabolic process;cellular macromolecule metabolic process;cellular metabolic process;cellular nitrogen compound metabolic process;cellular process;cellular response to stimulus;cellular response to stress;DNA metabolic process;DNA repair;macromolecule catabolic…		cell part;CUL4 RING ubiquitin ligase complex;Cul4A-RING ubiquitin ligase complex;Cul4B-RING ubiquitin ligase complex;cullin-RING ubiquitin ligase complex;cytoplasm;intracellular membrane-bounded organelle;intracellular organelle;intracellular part;macromolecular complex;membrane-bounded organelle;nucleus;organelle;protein complex;ubiquitin ligase complex	catabolic process;cellular nitrogen compound metabolic process;DNA metabolic process;response to stress;signal transduction	cytoplasm;nucleus;organelle;protein complex	Nucleotide excision repair;Ubiquitin mediated proteolysis	Q3U1J4	DNA damage-binding protein 1	Ddb1
0.265823	20	78			apical plasma membrane;cell part;cell projection;cell projection membrane;cell projection part;cytoskeleton;extrinsic to membrane;intracellular non-membrane-bounded organelle;intracellular organelle;intracellular part;membrane part;microvillus membrane;non-membrane-bounded organelle;organelle;plasma membrane part;uropod		cytoskeleton;organelle	Leukocyte transendothelial migration;Measles;Regulation of actin cytoskeleton	P26041	Moesin	Msn
0.255814	10	42	alcohol catabolic process;alcohol metabolic process;carbohydrate catabolic process;carbohydrate metabolic process;catabolic process;cellular carbohydrate catabolic process;cellular carbohydrate metabolic process;cellular metabolic process;cellular process;generation of precursor metabolites and energy;glucose catabolic process;glucose metabolic process;glycolysis;hexose catabolic process;hexose m…	bisphosphoglycerate 2-phosphatase activity;bisphosphoglycerate mutase activity;bisphosphoglycerate phosphatase activity;catalytic activity;hydrolase activity;hydrolase activity, acting on ester bonds;intramolecular transferase activity;intramolecular transferase activity, phosphotransferases;isomerase activity;phosphatase activity;phosphoglycerate mutase activity;phosphoric ester hydrolase activi…		carbohydrate metabolic process;catabolic process;generation of precursor metabolites and energy;small molecule metabolic process		Glycolysis / Gluconeogenesis;Methane metabolism	Q9DBJ1	Phosphoglycerate mutase 1	Pgam1
0.25	2	11	amine metabolic process;amino acid activation;aspartyl-tRNA aminoacylation;carboxylic acid metabolic process;cellular amine metabolic process;cellular amino acid metabolic process;cellular ketone metabolic process;cellular macromolecule metabolic process;cellular metabolic process;cellular nitrogen compound metabolic process;cellular process;macromolecule metabolic process;metabolic process;ncRNA…	adenyl nucleotide binding;adenyl ribonucleotide binding;aminoacyl-tRNA ligase activity;aspartate-tRNA ligase activity;ATP binding;binding;catalytic activity;ligase activity;ligase activity, forming aminoacyl-tRNA and related compounds;ligase activity, forming carbon-oxygen bonds;nucleic acid binding;nucleotide binding;purine nucleotide binding;purine ribonucleoside triphosphate binding;purine rib…	cell part;cytoplasm;intracellular part	cellular amino acid metabolic process;cellular nitrogen compound metabolic process;small molecule metabolic process;tRNA metabolic process	cytoplasm	Aminoacyl-tRNA biosynthesis	Q922B2	Aspartate--tRNA ligase, cytoplasmic	Dars
0.25	0	3	cellular ketone metabolic process;cellular metabolic process;cellular process;cofactor metabolic process;drug metabolic process;fat-soluble vitamin metabolic process;metabolic process;quinone cofactor metabolic process;small molecule metabolic process;vitamin K metabolic process;vitamin metabolic process	15-hydroxyprostaglandin dehydrogenase (NADP+) activity;binding;carbonyl reductase (NADPH) activity;catalytic activity;nucleotide binding;oxidoreductase activity;oxidoreductase activity, acting on CH-OH group of donors;oxidoreductase activity, acting on the CH-OH group of donors, NAD or NADP as acceptor;prostaglandin-E2 9-reductase activity	cell part;cytoplasm;intracellular part	cofactor metabolic process;small molecule metabolic process	cytoplasm	Arachidonic acid metabolism	P48758	Carbonyl reductase [NADPH] 1	Cbr1
0.25	0	3		binding;glycolipid binding;glycolipid transporter activity;lipid binding;lipid transporter activity;substrate-specific transporter activity;transporter activity	cell part;cytoplasm;intracellular part		cytoplasm		Q9JL62	Glycolipid transfer protein	Gltp
0.25	0	3	cellular macromolecule metabolic process;cellular metabolic process;cellular process;cellular protein metabolic process;chordate embryonic development;developmental process;embryo development;embryo development ending in birth or egg hatching;in utero embryonic development;macromolecule metabolic process;macromolecule modification;metabolic process;N-terminal protein amino acid modification;N-ter…	catalytic activity;glycylpeptide N-tetradecanoyltransferase activity;myristoyltransferase activity;N-acyltransferase activity;transferase activity;transferase activity, transferring acyl groups;transferase activity, transferring acyl groups other than amino-acyl groups	cell part;cytoplasm;intracellular part	embryo development;protein modification process	cytoplasm		O70310	Glycylpeptide N-tetradecanoyltransferase 1	Nmt1
0.25	0	3	anatomical structure development;cell differentiation;cellular developmental process;cellular process;developmental process;nervous system development;system development		cell part;cytoplasm;intracellular part	anatomical structure development;cell differentiation	cytoplasm		Q60780	Growth arrest-specific protein 7	Gas7
0.25	1	7	cellular metabolic process;cellular process;metabolic process;phosphate-containing compound metabolic process;phosphorus metabolic process	binding;catalytic activity;cation binding;hydrolase activity;hydrolase activity, acting on acid anhydrides;hydrolase activity, acting on acid anhydrides, in phosphorus-containing anhydrides;inorganic diphosphatase activity;ion binding;magnesium ion binding;metal ion binding;pyrophosphatase activity	cell part;cytoplasm;intracellular part		cytoplasm	Oxidative phosphorylation	Q9D819	Inorganic pyrophosphatase	Ppa1
0.25	1	7	alkene biosynthetic process;biosynthetic process;carboxylic acid biosynthetic process;carboxylic acid metabolic process;catabolic process;cellular alkene metabolic process;cellular biosynthetic process;cellular catabolic process;cellular ketone metabolic process;cellular lipid metabolic process;cellular metabolic process;cellular process;fatty acid biosynthetic process;fatty acid metabolic proces…	aminopeptidase activity;binding;catalytic activity;cation binding;epoxide hydrolase activity;ether hydrolase activity;exopeptidase activity;hydrolase activity;hydrolase activity, acting on ether bonds;ion binding;leukotriene-A4 hydrolase activity;metal ion binding;metallopeptidase activity;peptidase activity;peptidase activity, acting on L-amino acid peptides;transition metal ion binding;zinc ion…	cell part;cytoplasm;intracellular part	biosynthetic process;catabolic process;lipid metabolic process;small molecule metabolic process	cytoplasm	Arachidonic acid metabolism	P24527	Leukotriene A-4 hydrolase	Lta4h
0.25	1	7	cellular macromolecule metabolic process;cellular metabolic process;cellular process;cellular protein metabolic process;macromolecule metabolic process;macromolecule modification;metabolic process;primary metabolic process;protein deubiquitination;protein K48-linked deubiquitination;protein metabolic process;protein modification by small protein conjugation or removal;protein modification by smal…	binding;catalytic activity;cysteine-type peptidase activity;exopeptidase activity;hydrolase activity;NEDD8-specific protease activity;omega peptidase activity;peptidase activity;peptidase activity, acting on L-amino acid peptides;protein binding;small conjugating protein binding;small conjugating protein-specific protease activity;ubiquitin binding;ubiquitin-specific protease activity	cell part;cytoplasm;intracellular part	protein modification process	cytoplasm		Q7TQI3	Ubiquitin thioesterase OTUB1	Otub1
0.25	0	3	defense response;defense response to fungus;multi-organism process;response to biotic stimulus;response to fungus;response to other organism;response to stimulus;response to stress	actin binding;binding;cytoskeletal protein binding;enzyme binding;protein binding	cell part;cytoplasm;cytoskeleton;intracellular non-membrane-bounded organelle;intracellular organelle;intracellular part;non-membrane-bounded organelle;organelle	response to stress	cytoplasm;cytoskeleton;organelle		Q9CQI6	Coactosin-like protein	Cotl1
0.25	0	3	biological adhesion;biological regulation;cell adhesion;cellular component organization;cellular component organization at cellular level;cellular component organization or biogenesis;cellular component organization or biogenesis at cellular level;cellular process;cytoskeletal anchoring at plasma membrane;cytoskeleton organization;maintenance of location;maintenance of location in cell;maintenanc…	actin binding;binding;cytoskeletal protein binding;insulin receptor binding;protein binding;protein complex binding;receptor binding;structural constituent of cytoskeleton;structural molecule activity	actin cytoskeleton;adherens junction;anchoring junction;cell junction;cell part;cell projection;cell-cell adherens junction;cell-cell junction;cell-substrate adherens junction;cell-substrate junction;cytoplasm;cytoskeleton;fascia adherens;focal adhesion;intracellular non-membrane-bounded organelle;intracellular organelle;intracellular part;non-membrane-bounded organelle;organelle;ruffle;synapse	cell adhesion;cytoskeleton organization	cytoplasm;cytoskeleton;organelle	Focal adhesion	Q71LX4	Talin-2	Tln2
0.25	3	15	aging;biological regulation;cell aging;cellular process;cellular response to stimulus;cellular response to stress;defense response;developmental process;DNA damage response, signal transduction by p53 class mediator;immune response;immune system process;inflammatory response;innate immune response;intracellular signal transduction;negative regulation of apoptosis;negative regulation of B cell apo…	binding;catalytic activity;cytokine activity;dopachrome isomerase activity;intramolecular oxidoreductase activity;intramolecular oxidoreductase activity, interconverting keto- and enol-groups;intramolecular oxidoreductase activity, transposing C=C bonds;isomerase activity;phenylpyruvate tautomerase activity;protein binding;receptor binding	cell part;cytoplasm;extracellular region part;extracellular space;intracellular part	aging;immune system process;response to stress;signal transduction	cytoplasm;extracellular space	Phenylalanine metabolism;Tyrosine metabolism	P34884	Macrophage migration inhibitory factor	Mif
0.25	0	3	aging;anatomical structure development;apoptosis;biological regulation;biosynthetic process;cell aging;cell cycle arrest;cell cycle process;cell death;cell division;cellular biosynthetic process;cellular macromolecule biosynthetic process;cellular macromolecule metabolic process;cellular metabolic process;cellular nitrogen compound metabolic process;cellular process;cellular protein metabolic pro…	binding;cyclin-dependent protein kinase inhibitor activity;cyclin-dependent protein kinase regulator activity;DNA binding;enzyme inhibitor activity;enzyme regulator activity;kinase inhibitor activity;kinase regulator activity;ligase inhibitor activity;ligase regulator activity;nucleic acid binding;nucleic acid binding transcription factor activity;protein binding;protein kinase inhibitor activity…	cell part;cytoplasm;granular component;intracellular organelle part;intracellular part;nuclear part;nucleolar part;nucleoplasm;organelle part	aging;anatomical structure development;biosynthetic process;cell death;cell division;cellular nitrogen compound metabolic process;protein modification process	cytoplasm;nucleoplasm	Bladder cancer;Cell cycle;Chronic myeloid leukemia;Glioma;Melanoma;Non-small cell lung cancer;p53 signaling pathway;Pancreatic cancer;Pathways in cancer	Q64364	Cyclin-dependent kinase inhibitor 2A, isoform 3	Cdkn2a
0.25	0	3	apoptosis;biological regulation;cell death;cellular component assembly;cellular component assembly at cellular level;cellular component organization;cellular component organization at cellular level;cellular component organization or biogenesis;cellular component organization or biogenesis at cellular level;cellular macromolecular complex assembly;cellular macromolecular complex subunit organizat…		cell part;cytoplasm;intracellular membrane-bounded organelle;intracellular organelle;intracellular part;membrane-bounded organelle;nucleus;organelle	cell death;cellular component assembly;macromolecular complex assembly;protein complex assembly	cytoplasm;nucleus;organelle		Q9Z2X2	26S proteasome non-ATPase regulatory subunit 10	Psmd10
0.25	0	3	biological regulation;biosynthetic process;cellular biosynthetic process;cellular macromolecule biosynthetic process;cellular macromolecule metabolic process;cellular metabolic process;cellular nitrogen compound metabolic process;cellular process;macromolecule biosynthetic process;macromolecule metabolic process;metabolic process;nitrogen compound metabolic process;nucleic acid metabolic process;…	binding;DNA binding;nucleic acid binding;protein binding	cell part;cytoplasm;intracellular membrane-bounded organelle;intracellular organelle;intracellular part;membrane-bounded organelle;nucleus;organelle	biosynthetic process;cellular nitrogen compound metabolic process	cytoplasm;nucleus;organelle		Q3UZ39	Leucine-rich repeat flightless-interacting protein 1	Lrrfip1
0.25	0	3	cellular macromolecule metabolic process;cellular metabolic process;cellular process;cellular protein metabolic process;macromolecule metabolic process;macromolecule modification;metabolic process;phosphate-containing compound metabolic process;phosphorus metabolic process;phosphorylation;primary metabolic process;protein autophosphorylation;protein metabolic process;protein modification process;…	binding;cation binding;enzyme activator activity;enzyme binding;enzyme regulator activity;ion binding;kinase activator activity;kinase binding;kinase regulator activity;metal ion binding;protein binding	cell part;cytoplasm;intracellular membrane-bounded organelle;intracellular organelle;intracellular part;membrane-bounded organelle;nucleus;organelle	protein modification process	cytoplasm;nucleus;organelle	Cell cycle - yeast	Q8BPB0	MOB kinase activator 1B	Mob1b
0.25	0	3	biological regulation;posttranscriptional regulation of gene expression;regulation of biological process;regulation of biosynthetic process;regulation of cellular biosynthetic process;regulation of cellular macromolecule biosynthetic process;regulation of cellular metabolic process;regulation of cellular process;regulation of cellular protein metabolic process;regulation of gene expression;regula…		axon;cell part;cell projection;cytoplasm;dendrite;filopodium;intracellular membrane-bounded organelle;intracellular organelle;intracellular part;membrane-bounded organelle;neuron projection;nucleus;organelle		cytoplasm;nucleus;organelle		Q9DB96	Neuroguidin	Ngdn
0.25	0	3	B cell activation;B cell activation involved in immune response;cell activation;cell activation involved in immune response;cellular macromolecule metabolic process;cellular metabolic process;cellular nitrogen compound metabolic process;cellular process;DNA metabolic process;DNA recombination;immune effector process;immune system process;isotype switching;leukocyte activation;leukocyte activation…	adenyl nucleotide binding;adenyl ribonucleotide binding;ATP binding;binding;DNA binding;lipid binding;nucleic acid binding;nucleotide binding;phospholipid binding;protein binding;purine nucleotide binding;purine ribonucleoside triphosphate binding;purine ribonucleotide binding;ribonucleotide binding	cell part;cell projection;cytoplasm;intracellular membrane-bounded organelle;intracellular organelle;intracellular part;lamellipodium;membrane;membrane-bounded organelle;nucleus;organelle;plasma membrane	cellular nitrogen compound metabolic process;DNA metabolic process;immune system process	cytoplasm;nucleus;organelle;plasma membrane		Q6A028	Switch-associated protein 70	Swap70
0.25	0	3	biological regulation;cell cycle;cellular process;cellular response to stimulus;establishment of localization;establishment of localization in cell;intracellular transport;nuclear transport;nucleocytoplasmic transport;positive regulation of biological process;positive regulation of catalytic activity;positive regulation of cell projection organization;positive regulation of cellular component org…	adenyl nucleotide binding;adenyl ribonucleotide binding;ATP binding;binding;calmodulin binding;calmodulin-dependent protein kinase activity;catalytic activity;kinase activity;nucleotide binding;phosphotransferase activity, alcohol group as acceptor;protein binding;protein kinase activity;protein serine/threonine kinase activity;purine nucleotide binding;purine ribonucleoside triphosphate binding;…	calcium- and calmodulin-dependent protein kinase complex;cell part;cytoplasm;intracellular membrane-bounded organelle;intracellular organelle;intracellular part;macromolecular complex;membrane-bounded organelle;nucleus;organelle;protein complex	cell cycle;nucleocytoplasmic transport;signal transduction;transport	cytoplasm;nucleus;organelle;protein complex		Q91YS8	Calcium/calmodulin-dependent protein kinase type 1	Camk1
0.25	0	3	macromolecule metabolic process;metabolic process;primary metabolic process;protein metabolic process;proteolysis;proteolysis involved in cellular protein catabolic process	catalytic activity;endopeptidase activity;hydrolase activity;peptidase activity;peptidase activity, acting on L-amino acid peptides;threonine-type endopeptidase activity;threonine-type peptidase activity	cell part;cytoplasm;intracellular membrane-bounded organelle;intracellular organelle;intracellular part;macromolecular complex;membrane-bounded organelle;nucleus;organelle;proteasome core complex;protein complex		cytoplasm;nucleus;organelle;protein complex	Proteasome	Q9R1P3	Proteasome subunit beta type-2	Psmb2
0.25	0	3		binding;protein binding	cell part;cytoplasm;intracellular organelle part;intracellular part;macromolecular complex;nuclear part;organelle part;protein complex;signalosome		cytoplasm;protein complex		Q99LD4	COP9 signalosome complex subunit 1	Gps1
0.25	0	3		binding;protein binding	cell part;cytoplasm;intracellular organelle part;intracellular part;macromolecular complex;nuclear part;organelle part;protein complex;signalosome		cytoplasm;protein complex		Q8VBV7	COP9 signalosome complex subunit 8	Cops8
0.25	0	3	actin cytoskeleton organization;actin filament-based process;actomyosin structure organization;adrenal gland development;anatomical structure development;anatomical structure formation involved in morphogenesis;anatomical structure homeostasis;anatomical structure morphogenesis;aorta morphogenesis;artery morphogenesis;biological regulation;blood vessel morphogenesis;cardiac cell differentiation;c…	adenyl nucleotide binding;adenyl ribonucleotide binding;ATP binding;binding;catalytic activity;growth factor binding;kinase activity;molecular transducer activity;nucleotide binding;phosphotransferase activity, alcohol group as acceptor;platelet-derived growth factor beta-receptor activity;platelet-derived growth factor binding;platelet-derived growth factor-activated receptor activity;protein bi…	apical plasma membrane;cell part;cytoplasmic membrane-bounded vesicle;cytoplasmic part;cytoplasmic vesicle;integral to membrane;integral to plasma membrane;intracellular membrane-bounded organelle;intracellular organelle;intracellular organelle lumen;intracellular organelle part;intracellular part;intrinsic to membrane;intrinsic to plasma membrane;lysosomal lumen;membrane part;membrane-bounded or…	anatomical structure development;anatomical structure formation involved in morphogenesis;cell differentiation;cell motility;cell proliferation;cellular component assembly;cytoskeleton organization;embryo development;homeostatic process;locomotion;protein modification process;signal transduction	cytoplasmic membrane-bounded vesicle;nucleus;organelle	Calcium signaling pathway;Cytokine-cytokine receptor interaction;Focal adhesion;Gap junction;Glioma;MAPK signaling pathway;Melanoma;Pathways in cancer;Prostate cancer;Regulation of actin cytoskeleton	P05622	Platelet-derived growth factor receptor beta	Pdgfrb
0.25	1	7	biological adhesion;biological regulation;cell adhesion;cell redox homeostasis;cell-cell adhesion;cellular homeostasis;cellular process;glycerol ether metabolic process;homeostatic process;homotypic cell-cell adhesion;metabolic process;organic ether metabolic process;platelet aggregation;regulation of biological process;regulation of biological quality;regulation of cellular process;small molecul…	binding;catalytic activity;disulfide oxidoreductase activity;electron carrier activity;intramolecular oxidoreductase activity;intramolecular oxidoreductase activity, interconverting keto- and enol-groups;intramolecular oxidoreductase activity, transposing S-S bonds;isomerase activity;oxidoreductase activity;oxidoreductase activity, acting on a sulfur group of donors;protein binding;protein disulf…	cell part;cytoplasmic membrane-bounded vesicle;cytoplasmic part;cytoplasmic vesicle;endoplasmic reticulum lumen;endoplasmic reticulum part;intracellular membrane-bounded organelle;intracellular organelle;intracellular organelle lumen;intracellular organelle part;intracellular part;melanosome;membrane;membrane-bounded organelle;membrane-bounded vesicle;membrane-enclosed lumen;organelle;organelle l…	cell adhesion;homeostatic process;small molecule metabolic process	cytoplasmic membrane-bounded vesicle;organelle;plasma membrane	Protein processing in endoplasmic reticulum	Q922R8	Protein disulfide-isomerase A6	Pdia6
0.25	0	3	biological regulation;cellular process;cellular response to stimulus;intracellular protein kinase cascade;intracellular signal transduction;regulation of biological process;regulation of cellular process;response to stimulus;signal transduction	adenyl nucleotide binding;adenyl ribonucleotide binding;ATP binding;binding;catalytic activity;cytokine receptor binding;growth hormone receptor binding;hormone receptor binding;kinase activity;non-membrane spanning protein tyrosine kinase activity;nucleotide binding;phosphotransferase activity, alcohol group as acceptor;protein binding;protein kinase activity;protein tyrosine kinase activity;pur…	cell part;cytoplasmic part;cytoskeleton;cytosol;endomembrane system;intracellular non-membrane-bounded organelle;intracellular organelle;intracellular part;membrane;non-membrane-bounded organelle;organelle	signal transduction	cytoskeleton;cytosol;organelle		P52332	Tyrosine-protein kinase JAK1	Jak1
0.25	0	3	catabolic process;cellular catabolic process;cellular metabolic process;cellular process;cellular response to arsenic-containing substance;cellular response to chemical stimulus;cellular response to inorganic substance;cellular response to stimulus;metabolic process;response to arsenic-containing substance;response to chemical stimulus;response to inorganic substance;response to stimulus;xenobiot…	antioxidant activity;catalytic activity;disulfide oxidoreductase activity;glutathione dehydrogenase (ascorbate) activity;glutathione disulfide oxidoreductase activity;glutathione transferase activity;methylarsonate reductase activity;oxidoreductase activity;oxidoreductase activity, acting on a sulfur group of donors;oxidoreductase activity, acting on a sulfur group of donors, quinone or similar c…	cell part;cytoplasmic part;cytosol;intracellular part	catabolic process	cytosol	Drug metabolism - cytochrome P450;Glutathione metabolism;Metabolism of xenobiotics by cytochrome P450	O09131	Glutathione S-transferase omega-1	Gsto1
0.25	0	3	cellular component assembly;cellular component assembly at cellular level;cellular component organization;cellular component organization at cellular level;cellular component organization or biogenesis;cellular component organization or biogenesis at cellular level;cellular macromolecular complex assembly;cellular macromolecular complex subunit organization;cellular process;chromatin organization…		cell part;cytoplasmic part;cytosol;endoplasmic reticulum;intracellular membrane-bounded organelle;intracellular organelle;intracellular organelle part;intracellular part;membrane-bounded organelle;nuclear part;nucleoplasm;organelle;organelle part;perinuclear region of cytoplasm	cellular component assembly;chromosome organization;macromolecular complex assembly	cytosol;endoplasmic reticulum;nucleoplasm;organelle		Q9EQU5	Protein SET	Set
0.25	0	3	2-oxoglutarate metabolic process;acetyl-CoA catabolic process;acetyl-CoA metabolic process;amine metabolic process;carbohydrate metabolic process;carboxylic acid metabolic process;catabolic process;cellular aldehyde metabolic process;cellular amine metabolic process;cellular amino acid metabolic process;cellular carbohydrate metabolic process;cellular catabolic process;cellular ketone metabolic p…	binding;catalytic activity;cation binding;coenzyme binding;cofactor binding;ion binding;isocitrate dehydrogenase (NADP+) activity;isocitrate dehydrogenase activity;magnesium ion binding;metal ion binding;NAD binding;nucleotide binding;oxidoreductase activity;oxidoreductase activity, acting on CH-OH group of donors;oxidoreductase activity, acting on the CH-OH group of donors, NAD or NADP as accept…	cell part;cytoplasmic part;cytosol;intracellular membrane-bounded organelle;intracellular organelle;intracellular part;membrane-bounded organelle;mitochondrion;organelle	carbohydrate metabolic process;catabolic process;cellular amino acid metabolic process;cellular nitrogen compound metabolic process;cofactor metabolic process;response to stress;small molecule metabolic process;sulfur compound metabolic process	cytosol;mitochondrion;organelle	Carbon fixation pathways in prokaryotes;Citrate cycle (TCA cycle);Glutathione metabolism;Peroxisome	O88844	Isocitrate dehydrogenase [NADP] cytoplasmic	Idh1
0.25	0	3	macromolecule metabolic process;metabolic process;primary metabolic process;protein metabolic process;proteolysis	aminopeptidase activity;binding;catalytic activity;cation binding;exopeptidase activity;hydrolase activity;ion binding;metal ion binding;metallopeptidase activity;peptidase activity;peptidase activity, acting on L-amino acid peptides;transition metal ion binding;zinc ion binding	cell part;cytoplasmic part;cytosol;intracellular membrane-bounded organelle;intracellular organelle;intracellular part;membrane-bounded organelle;nucleus;organelle		cytosol;nucleus;organelle		Q11011	Puromycin-sensitive aminopeptidase	Npepps
0.25	0	3	biological regulation;regulation of anatomical structure morphogenesis;regulation of biological process;regulation of cell development;regulation of cell differentiation;regulation of cell morphogenesis;regulation of cell morphogenesis involved in differentiation;regulation of cell projection organization;regulation of cellular component biogenesis;regulation of cellular component organization;re…	binding;cation binding;ion binding;metal ion binding;transition metal ion binding;zinc ion binding	cell fraction;cell junction;cell part;contractile fiber part;cytoplasmic part;cytoskeletal part;cytosol;insoluble fraction;intracellular organelle part;intracellular part;membrane;membrane fraction;organelle part;plasma membrane;postsynaptic density;postsynaptic membrane;synapse part;synaptic membrane;synaptosome;Z disc		cytosol;plasma membrane		Q8CI51	PDZ and LIM domain protein 5	Pdlim5
0.25	0	3	catabolic process;cellular catabolic process;cellular macromolecule catabolic process;cellular macromolecule metabolic process;cellular metabolic process;cellular nitrogen compound metabolic process;cellular process;cellular protein metabolic process;cellular response to stimulus;cellular response to stress;DNA metabolic process;DNA repair;macromolecule catabolic process;macromolecule metabolic p…	acid-amino acid ligase activity;binding;catalytic activity;cation binding;eukaryotic initiation factor 4E binding;ion binding;ligase activity;ligase activity, forming carbon-nitrogen bonds;metal ion binding;NEDD8 ligase activity;protein binding;small conjugating protein ligase activity;transition metal ion binding;translation initiation factor binding;ubiquitin-protein ligase activity;zinc ion bi…	anaphase-promoting complex;cell part;Cul3-RING ubiquitin ligase complex;CUL4 RING ubiquitin ligase complex;Cul4A-RING ubiquitin ligase complex;Cul4B-RING ubiquitin ligase complex;cullin-RING ubiquitin ligase complex;cytoplasmic part;cytosol;intracellular organelle part;intracellular part;macromolecular complex;nuclear part;nuclear ubiquitin ligase complex;organelle part;protein complex;SCF ubiqui…	catabolic process;cellular nitrogen compound metabolic process;DNA metabolic process;protein modification process;response to stress	cytosol;protein complex	Cell cycle;Cell cycle - yeast;Circadian rhythm - mammal;Nucleotide excision repair;Oocyte meiosis;Pathways in cancer;Protein processing in endoplasmic reticulum;Renal cell carcinoma;TGF-beta signaling pathway;Ubiquitin mediated proteolysis;Wnt signaling pathway	P62878	E3 ubiquitin-protein ligase RBX1	Rbx1
0.25	2	11	anatomical structure development;axon extension;axon extension involved in development;biological regulation;cell growth;cell projection organization;cellular component movement;cellular component organization;cellular component organization at cellular level;cellular component organization or biogenesis;cellular component organization or biogenesis at cellular level;cellular process;cytoskeleton…	binding;cytoskeletal protein binding;cytoskeletal regulatory protein binding;protein binding	cell part;cytoplasmic part;cytoskeletal part;cytosol;intracellular organelle part;intracellular part;macromolecular complex;microtubule;microtubule associated complex;organelle part;protein complex	anatomical structure development;cytoskeleton organization;cytoskeleton-dependent intracellular transport;growth;transport	cytosol;protein complex		P14873	Microtubule-associated protein 1B	Map1b
0.25	0	3		binding;catalytic activity;cation binding;ion binding;ligase activity;metal ion binding;transition metal ion binding;zinc ion binding	cell part;intracellular		intracellular		Q80UY2	E3 ubiquitin-protein ligase KCMF1	Kcmf1
0.25	0	3		actin binding;binding;cytoskeletal protein binding;growth factor activity;protein binding;receptor binding	cell part;intracellular		intracellular		Q9CQI3	Glia maturation factor beta	Gmfb
0.25	0	3	establishment of localization;establishment of localization in cell;establishment of protein localization;intracellular protein transport;intracellular transport;protein transport;transport		cell part;intracellular	transport	intracellular		Q5SRX1	TOM1-like protein 2	Tom1l2
0.25	0	3	biological regulation;regulation of biological process;regulation of catabolic process;regulation of macromolecule metabolic process;regulation of metabolic process;regulation of primary metabolic process;regulation of protein catabolic process;regulation of protein metabolic process	binding;enzyme regulator activity	cell part;intracellular part;macromolecular complex;proteasome complex;protein complex		protein complex	Proteasome	P14685	26S proteasome non-ATPase regulatory subunit 3	Psmd3
0.25	0	3			cell part;intracellular part;macromolecular complex;proteasome complex;protein complex		protein complex	Proteasome	Q99JI4	26S proteasome non-ATPase regulatory subunit 6	Psmd6
0.25	2	11			cell part;intracellular part;macromolecular complex;proteasome complex;protein complex		protein complex	Proteasome	P26516	26S proteasome non-ATPase regulatory subunit 7	Psmd7
0.25	0	3	biosynthetic process;carboxylic acid biosynthetic process;carboxylic acid metabolic process;cellular biosynthetic process;cellular ketone metabolic process;cellular lipid metabolic process;cellular metabolic process;cellular process;fatty acid biosynthetic process;fatty acid metabolic process;lipid biosynthetic process;lipid metabolic process;metabolic process;monocarboxylic acid metabolic proces…	adenyl nucleotide binding;adenyl ribonucleotide binding;ADP binding;AMP binding;AMP-activated protein kinase activity;ATP binding;binding;catalytic activity;kinase activity;nucleotide binding;phosphotransferase activity, alcohol group as acceptor;protein kinase activity;protein serine/threonine kinase activity;purine nucleotide binding;purine ribonucleoside triphosphate binding;purine ribonucleot…	AMP-activated protein kinase complex;cell part;intracellular part;macromolecular complex;protein complex	biosynthetic process;lipid metabolic process;response to stress;small molecule metabolic process	protein complex	Adipocytokine signaling pathway;Hypertrophic cardiomyopathy (HCM);Insulin signaling pathway	O54950	5-AMP-activated protein kinase subunit gamma-1	Prkag1
0.25	0	3	cellular process;establishment of localization;establishment of localization in cell;establishment of protein localization;intracellular protein transport;intracellular transport;protein transport;transport;vesicle-mediated transport	structural molecule activity	cell part;clathrin coat;clathrin coat of coated pit;clathrin coat of trans-Golgi network vesicle;clathrin vesicle coat;cytoplasmic part;cytoplasmic vesicle part;Golgi apparatus part;intracellular organelle part;intracellular part;macromolecular complex;membrane coat;membrane part;organelle part;plasma membrane part;protein complex;vesicle coat	transport;vesicle-mediated transport	protein complex		O08585	Clathrin light chain A	Clta
0.25	0	3	cellular process;establishment of localization;establishment of localization in cell;establishment of protein localization;intracellular protein transport;intracellular transport;protein transport;transport;vesicle-mediated transport		AP-type membrane coat adaptor complex;cell part;clathrin adaptor complex;coated vesicle membrane;COPI coated vesicle membrane;cytoplasmic part;cytoplasmic vesicle membrane;cytoplasmic vesicle part;Golgi apparatus part;Golgi membrane;Golgi-associated vesicle membrane;intracellular organelle part;intracellular part;macromolecular complex;membrane;membrane part;organelle membrane;organelle part;prot…	transport;vesicle-mediated transport	protein complex		Q5XJY5	Coatomer subunit delta	Arcn1
0.25	0	3	biological regulation;cell division;cellular process;cellular response to stimulus;regulation of biological process;regulation of cell cycle;regulation of cellular process;response to stimulus;signal transduction	adenyl nucleotide binding;adenyl ribonucleotide binding;ATP binding;binding;catalytic activity;cyclin-dependent protein kinase activity;kinase activity;nucleotide binding;phosphotransferase activity, alcohol group as acceptor;protein binding;protein kinase activity;protein serine/threonine kinase activity;purine nucleotide binding;purine ribonucleoside triphosphate binding;purine ribonucleotide b…	cell part;cyclin-dependent protein kinase holoenzyme complex;intracellular organelle part;intracellular part;macromolecular complex;nuclear part;nucleoplasm part;organelle part;protein complex;transcription factor complex	cell division;signal transduction	protein complex	Bladder cancer;Cell cycle;Chronic myeloid leukemia;Glioma;Measles;Melanoma;Non-small cell lung cancer;p53 signaling pathway;Pancreatic cancer;Pathways in cancer;Small cell lung cancer;T cell receptor signaling pathway;Tight junction	P30285	Cyclin-dependent kinase 4	Cdk4
0.25	0	3	cellular localization;cellular macromolecule localization;cellular process;cellular protein localization;establishment of localization;localization;localization within membrane;macromolecule localization;protein insertion into ER membrane;protein insertion into membrane;protein localization;protein localization to organelle;tail-anchored membrane protein insertion into ER membrane;transport		BAT3 complex;cell part;cytoplasmic part;cytosolic part;ER membrane insertion complex;intracellular part;macromolecular complex;protein complex	transport	protein complex		Q9D1H7	Golgi to ER traffic protein 4 homolog	Get4
0.25	0	3	biosynthetic process;cellular biosynthetic process;cellular component organization;cellular component organization at cellular level;cellular component organization or biogenesis;cellular component organization or biogenesis at cellular level;cellular macromolecule biosynthetic process;cellular macromolecule metabolic process;cellular metabolic process;cellular nitrogen compound metabolic process…	acetyltransferase activity;binding;catalytic activity;cation binding;histone acetyltransferase activity;ion binding;lysine N-acetyltransferase activity;metal ion binding;N-acetyltransferase activity;N-acyltransferase activity;nucleic acid binding transcription factor activity;sequence-specific DNA binding transcription factor activity;transferase activity;transferase activity, transferring acyl g…	cell part;histone acetyltransferase complex;intracellular organelle part;intracellular part;macromolecular complex;nuclear part;nucleoplasm part;organelle part;protein complex	biosynthetic process;cellular nitrogen compound metabolic process;chromosome organization;DNA metabolic process;protein modification process	protein complex		Q5SVQ0	Histone acetyltransferase KAT7	Kat7
0.25	0	3	cellular metabolic process;cellular process;electron transport chain;establishment of localization;generation of precursor metabolites and energy;metabolic process;oxidation-reduction process;transport	catalytic activity;NADH dehydrogenase (quinone) activity;NADH dehydrogenase (ubiquinone) activity;NADH dehydrogenase activity;oxidoreductase activity;oxidoreductase activity, acting on NADH or NADPH;oxidoreductase activity, acting on NADH or NADPH, quinone or similar compound as acceptor	cell part;cytoplasmic part;intracellular organelle part;intracellular part;macromolecular complex;membrane part;mitochondrial membrane part;mitochondrial part;mitochondrial respiratory chain complex I;NADH dehydrogenase complex;organelle part;protein complex;respiratory chain complex I	generation of precursor metabolites and energy;transport	protein complex	Alzheimer's disease;Huntington's disease;Oxidative phosphorylation;Parkinson's disease	Q9CQ75	NADH dehydrogenase [ubiquinone] 1 alpha subcomplex subunit 2	Ndufa2
0.25	0	3	cellular metabolic process;cellular process;electron transport chain;establishment of localization;generation of precursor metabolites and energy;metabolic process;oxidation-reduction process;transport	catalytic activity;NADH dehydrogenase (quinone) activity;NADH dehydrogenase (ubiquinone) activity;NADH dehydrogenase activity;oxidoreductase activity;oxidoreductase activity, acting on NADH or NADPH;oxidoreductase activity, acting on NADH or NADPH, quinone or similar compound as acceptor	cell part;cytoplasmic part;intracellular organelle part;intracellular part;macromolecular complex;membrane part;mitochondrial membrane part;mitochondrial part;mitochondrial respiratory chain complex I;NADH dehydrogenase complex;organelle part;protein complex;respiratory chain complex I	generation of precursor metabolites and energy;transport	protein complex	Alzheimer's disease;Huntington's disease;Oxidative phosphorylation;Parkinson's disease	Q9CXZ1	NADH dehydrogenase [ubiquinone] iron-sulfur protein 4, mitochondrial	Ndufs4
0.25	0	3	cellular process;ER to Golgi vesicle-mediated transport;establishment of localization;establishment of localization in cell;establishment of protein localization;Golgi vesicle transport;intracellular protein transport;intracellular transport;protein transport;transport;vesicle-mediated transport	binding;cation binding;ion binding;metal ion binding;transition metal ion binding;zinc ion binding	cell part;COPII vesicle coat;cytoplasmic part;cytoplasmic vesicle part;endoplasmic reticulum membrane;endoplasmic reticulum part;Golgi apparatus part;Golgi membrane;intracellular organelle part;intracellular part;macromolecular complex;membrane;membrane coat;membrane part;organelle membrane;organelle part;perinuclear region of cytoplasm;protein complex;smooth endoplasmic reticulum membrane;vesicl…	transport;vesicle-mediated transport	protein complex	Protein processing in endoplasmic reticulum	Q01405	Protein transport protein Sec23A	Sec23a
0.25	0	3	biological regulation;cellular localization;cellular macromolecule localization;cellular process;cellular protein localization;cellular response to acid;cellular response to amine stimulus;cellular response to amino acid stimulus;cellular response to chemical stimulus;cellular response to endogenous stimulus;cellular response to organic nitrogen;cellular response to organic substance;cellular res…	binding;protein binding	cell part;cytoplasmic part;endosomal part;intracellular organelle part;intracellular part;macromolecular complex;membrane part;organelle part;protein complex;Ragulator complex		protein complex	MAPK signaling pathway	O88653	Ragulator complex protein LAMTOR3	Lamtor3
0.25	0	3	anatomical structure development;anatomical structure formation involved in morphogenesis;biological regulation;biosynthetic process;cardiac chamber formation;cardiac right ventricle formation;cardiac ventricle formation;cell differentiation;cellular biosynthetic process;cellular component organization;cellular component organization at cellular level;cellular component organization or biogenesis…		cell part;chromatin remodeling complex;intracellular organelle part;intracellular part;macromolecular complex;nBAF complex;npBAF complex;nuclear part;organelle part;protein complex;SWI/SNF-type complex	anatomical structure development;anatomical structure formation involved in morphogenesis;biosynthetic process;cell differentiation;cellular nitrogen compound metabolic process;chromosome organization	protein complex		Q6P9Z1	SWI/SNF-related matrix-associated actin-dependent regulator of chromatin subfamily D member 3	Smarcd3
0.25	0	3	biosynthetic process;cellular biosynthetic process;cellular macromolecule biosynthetic process;cellular macromolecule metabolic process;cellular metabolic process;cellular process;cellular protein metabolic process;macromolecule biosynthetic process;macromolecule metabolic process;metabolic process;primary metabolic process;protein metabolic process;translation	structural constituent of ribosome;structural molecule activity	cell part;cytoplasmic part;intracellular organelle part;intracellular part;large ribosomal subunit;macromolecular complex;mitochondrial large ribosomal subunit;mitochondrial part;organellar large ribosomal subunit;organelle part;ribonucleoprotein complex	biosynthetic process;translation			Q3TBW2	39S ribosomal protein L10, mitochondrial	Mrpl10
0.25	0	3	biosynthetic process;cellular biosynthetic process;cellular macromolecule biosynthetic process;cellular macromolecule metabolic process;cellular metabolic process;cellular nitrogen compound metabolic process;cellular process;cleavage involved in rRNA processing;endonucleolytic cleavage in ITS1 to separate SSU-rRNA from 5.8S rRNA and LSU-rRNA from tricistronic rRNA transcript (SSU-rRNA, 5.8S rRNA,…	binding;ribonucleoprotein binding;ribosome binding;structural constituent of ribosome;structural molecule activity	cell part;cytosolic small ribosomal subunit;intracellular organelle part;intracellular part;macromolecular complex;organelle part;ribonucleoprotein complex;small ribosomal subunit	biosynthetic process;cellular nitrogen compound metabolic process		Ribosome	Q9CQR2	40S ribosomal protein S21	Rps21
0.25	0	3	activation of phospholipase D activity;biological regulation;cellular component organization;cellular component organization at cellular level;cellular component organization or biogenesis;cellular component organization or biogenesis at cellular level;cellular localization;cellular macromolecule localization;cellular metabolic process;cellular process;cellular protein localization;cellular respo…	binding;catalytic activity;cation binding;enzyme activator activity;enzyme regulator activity;GTP binding;GTPase activity;guanyl nucleotide binding;guanyl ribonucleotide binding;hydrolase activity;hydrolase activity, acting on acid anhydrides;hydrolase activity, acting on acid anhydrides, in phosphorus-containing anhydrides;ion binding;metal ion binding;nucleoside-triphosphatase activity;nucleoti…	cell part;cytoplasmic part;Golgi apparatus part;Golgi membrane;intracellular organelle part;intracellular part;membrane;organelle membrane;organelle part;trans-Golgi network	secondary metabolic process;signal transduction;transport;vesicle-mediated transport			P61211	ADP-ribosylation factor-like protein 1	Arl1
0.25	0	3	catabolic process;cellular catabolic process;cellular metabolic process;cellular nitrogen compound catabolic process;cellular nitrogen compound metabolic process;cellular process;metabolic process;nitrogen compound metabolic process;nucleobase-containing compound catabolic process;nucleobase-containing compound metabolic process;nucleobase-containing small molecule metabolic process;nucleoside di…	ADP-ribose diphosphatase activity;ADP-sugar diphosphatase activity;binding;catalytic activity;cation binding;hydrolase activity;hydrolase activity, acting on acid anhydrides;hydrolase activity, acting on acid anhydrides, in phosphorus-containing anhydrides;ion binding;magnesium ion binding;metal ion binding;nucleoside-diphosphatase activity;pyrophosphatase activity		catabolic process;cellular nitrogen compound metabolic process;nucleobase-containing compound catabolic process;small molecule metabolic process		Purine metabolism	Q9JKX6	ADP-sugar pyrophosphatase	Nudt5
0.25	0	3		adenyl nucleotide binding;adenyl ribonucleotide binding;ATP binding;binding;nucleotide binding;purine nucleotide binding;purine ribonucleoside triphosphate binding;purine ribonucleotide binding;ribonucleotide binding					Q8R5C5	Beta-centractin	Actr1b
0.25	0	3	biological regulation;cation homeostasis;cation transport;cellular cation homeostasis;cellular chemical homeostasis;cellular copper ion homeostasis;cellular homeostasis;cellular ion homeostasis;cellular process;chemical homeostasis;copper ion homeostasis;copper ion transport;establishment of localization;homeostatic process;ion homeostasis;ion transport;metal ion transport;regulation of biologica…			homeostatic process;transport		Mineral absorption	O08997	Copper transport protein ATOX1	Atox1
0.25	0	3	cellular metabolic process;cellular process;electron transport chain;establishment of localization;generation of precursor metabolites and energy;macromolecule metabolic process;metabolic process;mitochondrial electron transport, ubiquinol to cytochrome c;oxidation-reduction process;primary metabolic process;protein metabolic process;proteolysis;respiratory electron transport chain;transport	binding;catalytic activity;cation binding;endopeptidase activity;hydrolase activity;ion binding;metal ion binding;metalloendopeptidase activity;metallopeptidase activity;peptidase activity;peptidase activity, acting on L-amino acid peptides;transition metal ion binding;zinc ion binding		generation of precursor metabolites and energy;transport		Alzheimer's disease;Cardiac muscle contraction;Huntington's disease;Oxidative phosphorylation;Parkinson's disease	Q9CZ13	Cytochrome b-c1 complex subunit 1, mitochondrial	Uqcrc1
0.25	0	3	cellular macromolecule metabolic process;cellular metabolic process;cellular process;cellular protein metabolic process;macromolecule metabolic process;macromolecule modification;metabolic process;primary metabolic process;protein metabolic process;protein modification by small protein conjugation;protein modification by small protein conjugation or removal;protein modification process;protein ne…	acid-amino acid ligase activity;adenyl nucleotide binding;adenyl ribonucleotide binding;ATP binding;binding;catalytic activity;ligase activity;ligase activity, forming carbon-nitrogen bonds;NEDD8 ligase activity;nucleotide binding;protein-glutamic acid ligase activity;purine nucleotide binding;purine ribonucleoside triphosphate binding;purine ribonucleotide binding;ribonucleotide binding;ribosoma…		protein modification process		Ubiquitin mediated proteolysis	P61082	NEDD8-conjugating enzyme Ubc12	Ube2m
0.25	0	3		catalytic activity;hydrolase activity;hydrolase activity, acting on ester bonds;phosphatase activity;phosphoric ester hydrolase activity					Q9EP69	Phosphatidylinositide phosphatase SAC1	Sacm1l
0.25	0	3	establishment of localization;establishment of RNA localization;mRNA transport;nucleic acid transport;nucleobase-containing compound transport;RNA transport;transport	binding;nucleic acid binding;nucleotide binding;RNA binding		transport			P97379	Ras GTPase-activating protein-binding protein 2	G3bp2
0.25	0	3		binding;nucleic acid binding;nucleotide binding;RNA binding				Ribosome biogenesis in eukaryotes	Q9D1C9	Ribosomal RNA-processing protein 7 homolog A	Rrp7a
0.25	0	3	anatomical structure development;biological regulation;brain development;cellular component organization;cellular component organization at cellular level;cellular component organization or biogenesis;cellular component organization or biogenesis at cellular level;cellular process;chromatin modification;chromatin organization;chromosome organization;developmental process;gene silencing;negative r…	binding;protein binding		anatomical structure development;chromosome organization			Q9JI13	Something about silencing protein 10	Utp3
0.25	0	3	cellular macromolecule metabolic process;cellular metabolic process;cellular process;cellular protein metabolic process;macromolecule metabolic process;macromolecule modification;metabolic process;primary metabolic process;protein metabolic process;protein modification process	acid-amino acid ligase activity;catalytic activity;ligase activity;ligase activity, forming carbon-nitrogen bonds;tubulin-tyrosine ligase activity		protein modification process			Q3UDE2	Tubulin--tyrosine ligase-like protein 12	Ttll12
0.241722	72	301		binding;catalytic activity;GTP binding;GTPase activity;guanyl nucleotide binding;guanyl ribonucleotide binding;hydrolase activity;hydrolase activity, acting on acid anhydrides;hydrolase activity, acting on acid anhydrides, in phosphorus-containing anhydrides;nucleic acid binding;nucleoside-triphosphatase activity;nucleotide binding;purine nucleotide binding;purine ribonucleoside triphosphate bind…	cell part;cytoplasm;intracellular membrane-bounded organelle;intracellular organelle;intracellular part;membrane-bounded organelle;nucleus;organelle		cytoplasm;nucleus;organelle	RNA transport	P10126	Elongation factor 1-alpha 1	Eef1a1
0.241379	27	115	anatomical structure development;biological regulation;cell migration;cell motility;cellular component movement;cellular process;cerebral cortex development;developmental process;establishment of localization;establishment of localization in cell;establishment of protein localization;hippocampus development;intracellular protein transport;intracellular transport;locomotion;negative regulation of …	binding;protein binding;protein domain specific binding	cell part;cytoplasmic membrane-bounded vesicle;cytoplasmic part;cytoplasmic vesicle;intracellular membrane-bounded organelle;intracellular organelle;intracellular part;melanosome;membrane-bounded organelle;membrane-bounded vesicle;mitochondrion;organelle;pigment granule;vesicle	anatomical structure development;cell motility;locomotion;protein targeting;transport	cytoplasmic membrane-bounded vesicle;mitochondrion;organelle	Cell cycle;Neurotrophin signaling pathway;Oocyte meiosis	P62259	14-3-3 protein epsilon	Ywhae
0.238971	64	271	anatomical structure development;biological regulation;cellular macromolecule metabolic process;cellular metabolic process;cellular process;cellular protein metabolic process;developmental process;macromolecule metabolic process;metabolic process;organ development;placenta development;positive regulation of biological process;positive regulation of biosynthetic process;positive regulation of cell…	adenyl nucleotide binding;adenyl ribonucleotide binding;ATP binding;binding;enzyme regulator activity;nitric-oxide synthase regulator activity;nucleotide binding;protein binding;protein domain specific binding;purine nucleotide binding;purine ribonucleoside triphosphate binding;purine ribonucleotide binding;ribonucleotide binding;TPR domain binding;unfolded protein binding	cell part;cytoplasmic membrane-bounded vesicle;cytoplasmic part;cytoplasmic vesicle;intracellular membrane-bounded organelle;intracellular organelle;intracellular part;melanosome;membrane-bounded organelle;membrane-bounded vesicle;mitochondrion;organelle;pigment granule;vesicle	anatomical structure development;protein folding	cytoplasmic membrane-bounded vesicle;mitochondrion;organelle	Antigen processing and presentation;NOD-like receptor signaling pathway;Pathways in cancer;Plant-pathogen interaction;Progesterone-mediated oocyte maturation;Prostate cancer;Protein processing in endoplasmic reticulum	P11499	Heat shock protein HSP 90-beta	Hsp90ab1
0.238095	4	20		binding;nucleic acid binding;RNA binding;translation elongation factor activity;translation factor activity, nucleic acid binding	cell part;cytoplasmic part;eukaryotic translation elongation factor 1 complex;intracellular part;macromolecular complex;protein complex		protein complex		O70251	Elongation factor 1-beta	Eef1b
0.235294	3	16		actin binding;actin filament binding;binding;cation binding;cytoskeletal protein binding;ion binding;ion transmembrane transporter activity;metal ion binding;protein binding;substrate-specific transmembrane transporter activity;substrate-specific transporter activity;transition metal ion binding;transmembrane transporter activity;transporter activity;zinc ion binding	adherens junction;anchoring junction;cell cortex part;cell junction;cell part;cell-substrate adherens junction;cell-substrate junction;cortical actin cytoskeleton;cortical cytoskeleton;cytoplasmic part;cytoskeletal part;cytoskeleton;focal adhesion;intracellular non-membrane-bounded organelle;intracellular organelle;intracellular organelle part;intracellular part;non-membrane-bounded organelle;org…		cytoskeleton;organelle		Q61792	LIM and SH3 domain protein 1	Lasp1
0.230769	2	12	anatomical structure morphogenesis;biological regulation;cellular component organization;cellular component organization at cellular level;cellular component organization or biogenesis;cellular component organization or biogenesis at cellular level;cellular macromolecule metabolic process;cellular metabolic process;cellular nitrogen compound metabolic process;cellular process;cellular response to…	binding;chromatin binding;DNA binding;nucleic acid binding	cell part;chromatin;chromosomal part;cytoplasm;intracellular membrane-bounded organelle;intracellular organelle;intracellular organelle part;intracellular part;membrane-bounded organelle;nucleus;organelle;organelle part	cellular nitrogen compound metabolic process;chromosome organization;DNA metabolic process;response to stress	cytoplasm;nucleus;organelle		P18608	Non-histone chromosomal protein HMG-14	Hmgn1
0.230769	2	12	ATP hydrolysis coupled proton transport;cation transport;cellular process;energy coupled proton transport, against electrochemical gradient;establishment of localization;hydrogen transport;ion transmembrane transport;ion transport;monovalent inorganic cation transport;proton transport;transmembrane transport;transport	active transmembrane transporter activity;adenyl nucleotide binding;adenyl ribonucleotide binding;ATP binding;ATPase activity;ATPase activity, coupled;ATPase activity, coupled to movement of substances;ATPase activity, coupled to transmembrane movement of ions;ATPase activity, coupled to transmembrane movement of substances;binding;catalytic activity;cation transmembrane transporter activity;cati…	cell part;cell projection;cytoplasmic membrane-bounded vesicle;cytoplasmic part;cytoplasmic vesicle;cytosol;endomembrane system;intracellular membrane-bounded organelle;intracellular organelle;intracellular part;macromolecular complex;melanosome;membrane;membrane part;membrane-bounded organelle;membrane-bounded vesicle;microvillus;organelle;pigment granule;plasma membrane;protein complex;proton-t…	transmembrane transport;transport	cytoplasmic membrane-bounded vesicle;cytosol;organelle;plasma membrane;protein complex	Collecting duct acid secretion;Epithelial cell signaling in Helicobacter pylori infection;Oxidative phosphorylation;Phagosome;Rheumatoid arthritis;Vibrio cholerae infection	P62814	V-type proton ATPase subunit B, brain isoform	Atp6v1b2
0.230769	2	12		binding;nucleic acid binding;RNA binding;translation factor activity, nucleic acid binding;translation initiation factor activity	cell part;cytoplasmic part;eukaryotic translation initiation factor 3 complex;intracellular part;macromolecular complex;protein complex		protein complex	RNA transport	Q9DCH4	Eukaryotic translation initiation factor 3 subunit F	Eif3f
0.230769	2	12	biosynthetic process;cellular biosynthetic process;cellular macromolecule biosynthetic process;cellular macromolecule metabolic process;cellular metabolic process;cellular process;cellular protein metabolic process;macromolecule biosynthetic process;macromolecule metabolic process;metabolic process;primary metabolic process;protein metabolic process;translation	binding;nucleic acid binding;RNA binding;structural constituent of ribosome;structural molecule activity	cell part;intracellular organelle part;intracellular part;macromolecular complex;organelle part;ribonucleoprotein complex;small ribosomal subunit	biosynthetic process;translation		Ribosome	P60867	40S ribosomal protein S20	Rps20
0.227273	4	21	biological regulation;negative regulation of biological process;negative regulation of cellular component organization;negative regulation of cellular process;negative regulation of cytoskeleton organization;negative regulation of microtubule depolymerization;negative regulation of microtubule polymerization or depolymerization;negative regulation of organelle organization;negative regulation of …		cell part;cytoplasm;cytoskeletal part;intracellular organelle part;intracellular part;macromolecular complex;microtubule;organelle part;protein complex		cytoplasm;protein complex		P27546	Microtubule-associated protein 4	Map4
0.222222	1	8	amine metabolic process;amino acid activation;carboxylic acid metabolic process;cellular amine metabolic process;cellular amino acid metabolic process;cellular ketone metabolic process;cellular macromolecule metabolic process;cellular metabolic process;cellular nitrogen compound metabolic process;cellular process;macromolecule metabolic process;metabolic process;ncRNA metabolic process;nitrogen c…	adenyl nucleotide binding;adenyl ribonucleotide binding;aminoacyl-tRNA ligase activity;ATP binding;binding;catalytic activity;ligase activity;ligase activity, forming aminoacyl-tRNA and related compounds;ligase activity, forming carbon-oxygen bonds;nucleic acid binding;nucleotide binding;phenylalanine-tRNA ligase activity;purine nucleotide binding;purine ribonucleoside triphosphate binding;purine…	cell part;cytoplasm;intracellular part	cellular amino acid metabolic process;cellular nitrogen compound metabolic process;small molecule metabolic process;tRNA metabolic process	cytoplasm	Aminoacyl-tRNA biosynthesis	Q8C0C7	Phenylalanine--tRNA ligase alpha subunit	Farsa
0.222222	1	8	adult behavior;adult locomotory behavior;adult walking behavior;anatomical structure development;behavior;biological regulation;catabolic process;cellular catabolic process;cellular macromolecule catabolic process;cellular macromolecule metabolic process;cellular metabolic process;cellular process;cellular response to chemical stimulus;cellular response to endogenous stimulus;cellular response to…	catalytic activity;cysteine-type peptidase activity;hydrolase activity;hydrolase activity, acting on ester bonds;peptidase activity;peptidase activity, acting on L-amino acid peptides;thiolester hydrolase activity;ubiquitin thiolesterase activity	cell part;cytoplasm;intracellular part	anatomical structure development;catabolic process	cytoplasm		Q9JKB1	Ubiquitin carboxyl-terminal hydrolase isozyme L3	Uchl3
0.222222	1	8	alcohol metabolic process;anatomical structure formation involved in morphogenesis;angiogenesis;apoptosis;biological adhesion;biological regulation;biosynthetic process;carbohydrate metabolic process;cell adhesion;cell death;cell migration;cell motility;cellular biosynthetic process;cellular carbohydrate metabolic process;cellular component movement;cellular macromolecule biosynthetic process;cel…	binding;cell surface binding;cytokine activity;identical protein binding;nucleic acid binding;protein binding;protein dimerization activity;protein homodimerization activity;receptor binding;RNA binding;tRNA binding	aminoacyl-tRNA synthetase multienzyme complex;cell part;cytoplasmic membrane-bounded vesicle;cytoplasmic part;cytoplasmic vesicle;cytosol;endoplasmic reticulum;extracellular region part;extracellular space;Golgi apparatus;intracellular membrane-bounded organelle;intracellular organelle;intracellular part;macromolecular complex;membrane-bounded organelle;membrane-bounded vesicle;nucleus;organelle;…	anatomical structure formation involved in morphogenesis;biosynthetic process;carbohydrate metabolic process;cell adhesion;cell death;cell motility;immune system process;locomotion;response to stress;small molecule metabolic process;translation	cytoplasmic membrane-bounded vesicle;cytosol;endoplasmic reticulum;extracellular space;Golgi apparatus;nucleus;organelle;protein complex		P31230	Aminoacyl tRNA synthase complex-interacting multifunctional protein 1	Aimp1
0.222222	1	8	biological regulation;biosynthetic process;cell redox homeostasis;cellular biosynthetic process;cellular homeostasis;cellular macromolecule biosynthetic process;cellular macromolecule metabolic process;cellular metabolic process;cellular nitrogen compound metabolic process;cellular process;electron transport chain;establishment of localization;generation of precursor metabolites and energy;glycer…	binding;catalytic activity;disulfide oxidoreductase activity;electron carrier activity;oxidoreductase activity;oxidoreductase activity, acting on a sulfur group of donors;peptide disulfide oxidoreductase activity;protein binding;protein disulfide oxidoreductase activity	cell part;cytoplasmic part;cytosol;extracellular region;intracellular membrane-bounded organelle;intracellular organelle;intracellular part;membrane-bounded organelle;mitochondrion;nucleus;organelle	biosynthetic process;cellular nitrogen compound metabolic process;generation of precursor metabolites and energy;homeostatic process;small molecule metabolic process;transport	cytosol;extracellular region;mitochondrion;nucleus;organelle		P10639	Thioredoxin	Txn
0.222222	1	8	apoptotic mitochondrial changes;biological regulation;cellular chemical homeostasis;cellular component organization;cellular component organization at cellular level;cellular component organization or biogenesis;cellular component organization or biogenesis at cellular level;cellular homeostasis;cellular ion homeostasis;cellular membrane organization;cellular process;cellular response to abiotic …	binding;cation binding;ion binding;metal ion binding;protein binding	cell part;cytoplasmic part;integral to membrane;integral to mitochondrial membrane;integral to mitochondrial outer membrane;integral to organelle membrane;intracellular organelle part;intracellular part;intrinsic to membrane;intrinsic to mitochondrial outer membrane;intrinsic to organelle membrane;macromolecular complex;membrane part;mitochondrial membrane part;mitochondrial part;organelle part;p…	homeostatic process;membrane organization;mitochondrion organization;transmembrane transport;transport	protein complex		O08734	Bcl-2 homologous antagonist/killer	Bak1
0.222222	1	8	biological regulation;cellular metabolic process;cellular process;electron transport chain;establishment of localization;generation of precursor metabolites and energy;induction of apoptosis;induction of programmed cell death;metabolic process;negative regulation of biological process;negative regulation of cell growth;negative regulation of cellular process;negative regulation of growth;oxidatio…	catalytic activity;NADH dehydrogenase (quinone) activity;NADH dehydrogenase (ubiquinone) activity;NADH dehydrogenase activity;oxidoreductase activity;oxidoreductase activity, acting on NADH or NADPH;oxidoreductase activity, acting on NADH or NADPH, quinone or similar compound as acceptor	cell part;cytoplasmic part;intracellular organelle part;intracellular part;macromolecular complex;membrane part;mitochondrial membrane part;mitochondrial part;mitochondrial respiratory chain complex I;NADH dehydrogenase complex;organelle part;protein complex;respiratory chain complex I	generation of precursor metabolites and energy;transport	protein complex	Alzheimer's disease;Huntington's disease;Oxidative phosphorylation;Parkinson's disease	Q9DCT2	NADH dehydrogenase [ubiquinone] iron-sulfur protein 3, mitochondrial	Ndufs3
0.222222	1	8	cell cycle;cell division;cellular process	binding;GTP binding;guanyl nucleotide binding;guanyl ribonucleotide binding;nucleotide binding;purine nucleotide binding;purine ribonucleoside triphosphate binding;purine ribonucleotide binding;ribonucleotide binding	axon;cell cortex part;cell junction;cell part;cell projection;cell projection part;cytoplasmic part;cytoskeletal part;dendritic spine;intracellular organelle part;intracellular part;macromolecular complex;neuron projection;neuron spine;organelle part;protein complex;septin complex;synapse	cell cycle;cell division	protein complex		Q8C1B7	Septin-11	Sept11
0.214286	2	13	biosynthetic process;cellular biosynthetic process;cellular macromolecule biosynthetic process;cellular macromolecule metabolic process;cellular metabolic process;cellular nitrogen compound metabolic process;cellular process;cellular protein metabolic process;macromolecule biosynthetic process;macromolecule metabolic process;macromolecule modification;metabolic process;nitrogen compound metabolic…	binding;catalytic activity;cation binding;DNA binding;DNA-directed RNA polymerase activity;ion binding;metal ion binding;nucleic acid binding;nucleoside binding;nucleotidyltransferase activity;ribonucleoside binding;RNA polymerase activity;transferase activity;transferase activity, transferring phosphorus-containing groups	cell part;DNA-directed RNA polymerase complex;DNA-directed RNA polymerase II, core complex;intracellular organelle part;intracellular part;macromolecular complex;nuclear DNA-directed RNA polymerase complex;nuclear part;nucleoplasm part;organelle part;protein complex;RNA polymerase complex	biosynthetic process;cellular nitrogen compound metabolic process;protein modification process	protein complex	Huntington's disease;Purine metabolism;Pyrimidine metabolism;RNA polymerase	Q8CFI7	DNA-directed RNA polymerase II subunit RPB2	Polr2b
0.210227	36	175	alcohol catabolic process;alcohol metabolic process;apoptosis;biological regulation;carbohydrate catabolic process;carbohydrate metabolic process;catabolic process;cell death;cellular carbohydrate catabolic process;cellular carbohydrate metabolic process;cellular macromolecule metabolic process;cellular metabolic process;cellular process;cellular protein metabolic process;death;generation of prec…	binding;catalytic activity;coenzyme binding;cofactor binding;enzyme binding;glyceraldehyde-3-phosphate dehydrogenase (NAD+) (phosphorylating) activity;NAD binding;NADP binding;nucleotide binding;oxidoreductase activity;oxidoreductase activity, acting on the aldehyde or oxo group of donors;oxidoreductase activity, acting on the aldehyde or oxo group of donors, NAD or NADP as acceptor;peptidyl-cyst…	cell part;cytoplasmic part;cytosol;intracellular membrane-bounded organelle;intracellular organelle;intracellular part;membrane-bounded organelle;nucleus;organelle	carbohydrate metabolic process;catabolic process;cell death;generation of precursor metabolites and energy;protein modification process;small molecule metabolic process	cytosol;nucleus;organelle	Alzheimer's disease;Glycolysis / Gluconeogenesis	P16858	Glyceraldehyde-3-phosphate dehydrogenase	Gapdh
0.2	0	4	anatomical structure development;anatomical structure morphogenesis;biological regulation;cell cycle;cell development;cell part morphogenesis;cell projection morphogenesis;cell projection organization;cellular component morphogenesis;cellular component organization;cellular component organization at cellular level;cellular component organization or biogenesis;cellular component organization or bi…	binding;catalytic activity;cation binding;cytoskeletal protein binding;GDP binding;GTP binding;GTPase activity;guanyl nucleotide binding;guanyl ribonucleotide binding;hydrolase activity;hydrolase activity, acting on acid anhydrides;hydrolase activity, acting on acid anhydrides, in phosphorus-containing anhydrides;ion binding;metal ion binding;microtubule binding;nucleoside-triphosphatase activity…	cell part;cell projection;centrosome;cilium;cytoplasmic microtubule;cytoplasmic part;cytoskeletal part;Golgi apparatus part;Golgi membrane;intracellular membrane-bounded organelle;intracellular non-membrane-bounded organelle;intracellular organelle;intracellular organelle part;intracellular part;macromolecular complex;membrane;membrane-bounded organelle;microtubule;microtubule organizing center;m…	anatomical structure development;cell cycle;signal transduction;transport	cilium;microtubule organizing center;nucleus;organelle;protein complex		Q9WUL7	ADP-ribosylation factor-like protein 3	Arl3
0.2	0	4	alcohol biosynthetic process;alcohol metabolic process;biosynthetic process;carbohydrate biosynthetic process;carbohydrate metabolic process;cellular biosynthetic process;cellular carbohydrate biosynthetic process;cellular carbohydrate metabolic process;cellular metabolic process;cellular process;metabolic process;monosaccharide biosynthetic process;monosaccharide metabolic process;pentose biosyn…	binding;catalytic activity;coenzyme binding;cofactor binding;NADP binding;nucleotide binding;oxidoreductase activity;oxidoreductase activity, acting on CH-OH group of donors;oxidoreductase activity, acting on the CH-OH group of donors, NAD or NADP as acceptor;phosphogluconate dehydrogenase (decarboxylating) activity	cell part;cytoplasm;intracellular part	biosynthetic process;carbohydrate metabolic process;small molecule metabolic process	cytoplasm	Glutathione metabolism;Pentose phosphate pathway	Q9DCD0	6-phosphogluconate dehydrogenase, decarboxylating	Pgd
0.2	0	4	adult behavior;adult locomotory behavior;behavior;locomotory behavior;multicellular organismal process;response to stimulus	cysteine-type endopeptidase inhibitor activity;endopeptidase inhibitor activity;endopeptidase regulator activity;enzyme inhibitor activity;enzyme regulator activity;peptidase inhibitor activity;peptidase regulator activity	cell part;cytoplasm;intracellular part		cytoplasm		Q62426	Cystatin-B	Cstb
0.2	0	4	catabolic process;cellular catabolic process;cellular macromolecule catabolic process;cellular macromolecule metabolic process;cellular metabolic process;cellular nitrogen compound metabolic process;cellular process;interspecies interaction between organisms;macromolecule catabolic process;macromolecule metabolic process;metabolic process;mRNA catabolic process;mRNA metabolic process;multi-organi…	binding;nucleic acid binding;RNA binding;translation factor activity, nucleic acid binding;translation release factor activity;translation release factor activity, codon specific;translation termination factor activity	cell part;cytoplasm;intracellular part	catabolic process;cellular nitrogen compound metabolic process	cytoplasm	mRNA surveillance pathway	Q8BWY3	Eukaryotic peptide chain release factor subunit 1	Etf1
0.2	0	4	cellular process;establishment of localization;establishment of localization in cell;exocytosis;macromolecule metabolic process;metabolic process;primary metabolic process;protein metabolic process;proteolysis;secretion;secretion by cell;transport;vesicle-mediated transport	catalytic activity;dipeptidase activity;exopeptidase activity;hydrolase activity;peptidase activity;peptidase activity, acting on L-amino acid peptides	cell part;cytoplasm;intracellular part	transport;vesicle-mediated transport	cytoplasm		Q9CZC8	Secernin-1	Scrn1
0.2	0	4	biological regulation;negative regulation of biological process;negative regulation of catabolic process;negative regulation of cellular catabolic process;negative regulation of cellular metabolic process;negative regulation of cellular process;negative regulation of cellular protein metabolic process;negative regulation of macromolecule metabolic process;negative regulation of metabolic process;…	binding;K6-linked polyubiquitin binding;polyubiquitin binding;protein binding;small conjugating protein binding;ubiquitin binding	cell part;cytoplasm;intracellular part		cytoplasm		Q922Y1	UBX domain-containing protein 1	Ubxn1
0.2	0	4		binding;protein binding;unfolded protein binding	cell part;cytoplasm;cytoskeleton;intracellular membrane-bounded organelle;intracellular non-membrane-bounded organelle;intracellular organelle;intracellular part;membrane-bounded organelle;non-membrane-bounded organelle;nucleus;organelle		cytoplasm;cytoskeleton;nucleus;organelle		Q9QYI3	DnaJ homolog subfamily C member 7	Dnajc7
0.2	0	4	biological regulation;biosynthetic process;cellular biosynthetic process;cellular macromolecule biosynthetic process;cellular macromolecule metabolic process;cellular metabolic process;cellular nitrogen compound metabolic process;cellular process;macromolecule biosynthetic process;macromolecule metabolic process;metabolic process;nitrogen compound metabolic process;nucleic acid metabolic process;…	binding;carbohydrate binding;DNA binding;glycosaminoglycan binding;growth factor activity;heparin binding;nucleic acid binding;nucleotide binding;pattern binding;polysaccharide binding;protein binding;receptor binding	cell part;cytoplasm;extracellular region part;extracellular space;intracellular membrane-bounded organelle;intracellular organelle;intracellular part;membrane-bounded organelle;nucleus;organelle	biosynthetic process;cellular nitrogen compound metabolic process	cytoplasm;extracellular space;nucleus;organelle		P51859	Hepatoma-derived growth factor	Hdgf
0.2	0	4	biological regulation;biosynthetic process;cellular biosynthetic process;cellular macromolecule biosynthetic process;cellular macromolecule metabolic process;cellular metabolic process;cellular nitrogen compound metabolic process;cellular process;macromolecule biosynthetic process;macromolecule metabolic process;metabolic process;nitrogen compound metabolic process;nucleic acid metabolic process;…	binding;nucleic acid binding;nucleotide binding;protein binding;RNA binding	cell part;cytoplasm;intracellular non-membrane-bounded organelle;intracellular organelle;intracellular organelle part;intracellular part;non-membrane-bounded organelle;nuclear body;nuclear matrix;nuclear part;nucleolus;nucleoplasm part;organelle;organelle part;paraspeckles	biosynthetic process;cellular nitrogen compound metabolic process	cytoplasm;nucleolus;organelle		Q8R326	Paraspeckle component 1	Pspc1
0.2	0	4	apoptosis;biological regulation;biosynthetic process;cell death;cellular biosynthetic process;cellular macromolecule biosynthetic process;cellular macromolecule metabolic process;cellular metabolic process;cellular nitrogen compound metabolic process;cellular process;death;macromolecule biosynthetic process;macromolecule metabolic process;metabolic process;negative regulation of biological proces…	binding;cation binding;DNA binding;ion binding;metal ion binding;nucleic acid binding;protein binding;protein binding transcription factor activity;transcription cofactor activity;transcription corepressor activity;transcription factor binding transcription factor activity;transition metal ion binding;zinc ion binding	cell part;cytoplasm;intracellular organelle part;intracellular part;nuclear part;nucleoplasm;organelle part	biosynthetic process;cell death;cellular nitrogen compound metabolic process	cytoplasm;nucleoplasm		Q8CCI5	RING1 and YY1-binding protein	Rybp
0.2	0	4	biological regulation;posttranscriptional regulation of gene expression;regulation of biological process;regulation of biosynthetic process;regulation of cellular biosynthetic process;regulation of cellular macromolecule biosynthetic process;regulation of cellular metabolic process;regulation of cellular process;regulation of cellular protein metabolic process;regulation of gene expression;regula…	binding;mRNA 3'-UTR binding;mRNA 5'-UTR binding;mRNA binding;nucleic acid binding;nucleotide binding;RNA binding	cell part;cytoplasm;cytoskeletal part;intracellular membrane-bounded organelle;intracellular organelle;intracellular organelle part;intracellular part;membrane-bounded organelle;nucleus;organelle;organelle part		cytoplasm;nucleus;organelle		Q5SF07	Insulin-like growth factor 2 mRNA-binding protein 2	Igf2bp2
0.2	0	4	cellular macromolecule metabolic process;cellular metabolic process;cellular process;cellular protein metabolic process;macromolecule metabolic process;macromolecule modification;metabolic process;primary metabolic process;protein metabolic process;protein modification by small protein conjugation;protein modification by small protein conjugation or removal;protein modification process;protein uf…		cell part;cytoplasm;intracellular membrane-bounded organelle;intracellular organelle;intracellular part;membrane-bounded organelle;nucleus;organelle	protein modification process	cytoplasm;nucleus;organelle		P61961	Ubiquitin-fold modifier 1	Ufm1
0.2	0	4	biosynthetic process;cellular biosynthetic process;cellular macromolecule biosynthetic process;cellular macromolecule metabolic process;cellular metabolic process;cellular nitrogen compound metabolic process;cellular process;cellular response to stimulus;cellular response to stress;chromosome segregation;DNA metabolic process;DNA repair;macromolecule biosynthetic process;macromolecule metabolic p…		cell part;cytoplasm;cytoskeletal part;intracellular membrane-bounded organelle;intracellular organelle;intracellular organelle part;intracellular part;macromolecular complex;membrane-bounded organelle;MMXD complex;nucleus;organelle;organelle part;protein complex	biosynthetic process;cellular nitrogen compound metabolic process;chromosome segregation;DNA metabolic process;response to stress	cytoplasm;nucleus;organelle;protein complex		Q9D071	MMS19 nucleotide excision repair protein homolog	Mms19
0.2	0	4	macromolecule metabolic process;metabolic process;primary metabolic process;protein metabolic process;proteolysis;proteolysis involved in cellular protein catabolic process	catalytic activity;endopeptidase activity;hydrolase activity;peptidase activity;peptidase activity, acting on L-amino acid peptides;threonine-type endopeptidase activity;threonine-type peptidase activity	cell part;cytoplasm;intracellular membrane-bounded organelle;intracellular organelle;intracellular part;macromolecular complex;membrane-bounded organelle;nucleus;organelle;proteasome core complex;protein complex		cytoplasm;nucleus;organelle;protein complex	Proteasome	O09061	Proteasome subunit beta type-1	Psmb1
0.2	0	4	macromolecule metabolic process;metabolic process;primary metabolic process;protein metabolic process;proteolysis;proteolysis involved in cellular protein catabolic process	catalytic activity;endopeptidase activity;hydrolase activity;peptidase activity;peptidase activity, acting on L-amino acid peptides;threonine-type endopeptidase activity;threonine-type peptidase activity	cell part;cytoplasm;intracellular membrane-bounded organelle;intracellular organelle;intracellular part;macromolecular complex;membrane-bounded organelle;nucleus;organelle;proteasome core complex;protein complex		cytoplasm;nucleus;organelle;protein complex	Proteasome	Q60692	Proteasome subunit beta type-6	Psmb6
0.2	0	4	cell cycle;cellular process;cytokinesis		cell part;cytoplasm;cytoskeletal part;intracellular membrane-bounded organelle;intracellular organelle;intracellular organelle part;intracellular part;macromolecular complex;membrane-bounded organelle;microtubule;nucleus;organelle;organelle part;protein complex;spindle pole	cell cycle	cytoplasm;nucleus;organelle;protein complex		Q99K43	Protein regulator of cytokinesis 1	Prc1
0.2	0	4	actin cytoskeleton organization;actin cytoskeleton reorganization;actin filament-based process;biological regulation;cellular component organization;cellular component organization at cellular level;cellular component organization or biogenesis;cellular component organization or biogenesis at cellular level;cellular process;cellular response to stimulus;cytoskeleton organization;intracellular sig…	adenyl nucleotide binding;adenyl ribonucleotide binding;ATP binding;binding;catalytic activity;cation binding;enzyme regulator activity;GTPase regulator activity;ion binding;kinase activity;lipid binding;magnesium ion binding;metal ion binding;nucleoside-triphosphatase regulator activity;nucleotide binding;phospholipid binding;phosphotransferase activity, alcohol group as acceptor;protein kinase …	cell junction;cell leading edge;cell part;cell-cell junction;cytoplasm;intracellular part;membrane;plasma membrane	cytoskeleton organization;signal transduction	cytoplasm;plasma membrane		Q7TT50	Serine/threonine-protein kinase MRCK beta	Cdc42bpb
0.2	0	4	anatomical structure formation involved in morphogenesis;anatomical structure morphogenesis;biological regulation;cell proliferation;cellular macromolecule metabolic process;cellular metabolic process;cellular process;cellular protein metabolic process;cellular response to stimulus;developmental process;formation of primary germ layer;macromolecule metabolic process;macromolecule modification;mes…	adenyl nucleotide binding;adenyl ribonucleotide binding;AMP binding;binding;cAMP binding;cAMP-dependent protein kinase regulator activity;cyclic nucleotide binding;enzyme regulator activity;kinase regulator activity;nucleotide binding;protein kinase regulator activity;purine nucleotide binding;purine ribonucleotide binding;ribonucleotide binding	cAMP-dependent protein kinase complex;cell part;cytoplasm;intracellular part;macromolecular complex;neuromuscular junction;protein complex;synapse	anatomical structure formation involved in morphogenesis;cell proliferation;protein modification process;signal transduction	cytoplasm;protein complex	Apoptosis;Insulin signaling pathway	Q9DBC7	cAMP-dependent protein kinase type I-alpha regulatory subunit	Prkar1a
0.2	0	4		binding;cation binding;DNA binding;ion binding;metal ion binding;nucleic acid binding;nucleic acid binding transcription factor activity;protein binding;sequence-specific DNA binding;sequence-specific DNA binding transcription factor activity;transition metal ion binding;zinc ion binding	cell part;chromatin remodeling complex;cytoplasm;histone deacetylase complex;intracellular organelle part;intracellular part;macromolecular complex;nuclear part;nucleoplasm part;NuRD complex;organelle part;protein complex;transcriptional repressor complex		cytoplasm;protein complex		Q8K4B0	Metastasis-associated protein MTA1	Mta1
0.2	3	19	cellular component assembly;cellular component assembly at cellular level;cellular component organization;cellular component organization at cellular level;cellular component organization or biogenesis;cellular component organization or biogenesis at cellular level;cellular macromolecular complex assembly;cellular macromolecular complex subunit organization;cellular process;chromatin organization…	binding;protein binding	cell part;cytoplasmic membrane-bounded vesicle;cytoplasmic part;cytoplasmic vesicle;intracellular membrane-bounded organelle;intracellular organelle;intracellular part;melanosome;membrane-bounded organelle;membrane-bounded vesicle;nucleus;organelle;pigment granule;vesicle	cellular component assembly;chromosome organization;macromolecular complex assembly	cytoplasmic membrane-bounded vesicle;nucleus;organelle		P28656	Nucleosome assembly protein 1-like 1	Nap1l1
0.2	2	14	biological regulation;cellular process;cellular response to stimulus;establishment of localization;establishment of localization in cell;establishment of protein localization;intracellular protein transport;intracellular signal transduction;intracellular transport;protein transport;regulation of biological process;regulation of cellular process;response to stimulus;signal transduction;small GTPas…	binding;catalytic activity;GDP binding;GTP binding;GTPase activity;guanyl nucleotide binding;guanyl ribonucleotide binding;hydrolase activity;hydrolase activity, acting on acid anhydrides;hydrolase activity, acting on acid anhydrides, in phosphorus-containing anhydrides;nucleoside-triphosphatase activity;nucleotide binding;purine nucleotide binding;purine ribonucleoside triphosphate binding;purin…	cell part;cytoplasmic membrane-bounded vesicle;cytoplasmic part;cytoplasmic vesicle;endoplasmic reticulum membrane;endoplasmic reticulum part;endoplasmic reticulum-Golgi intermediate compartment membrane;Golgi apparatus part;Golgi membrane;intracellular membrane-bounded organelle;intracellular organelle;intracellular organelle part;intracellular part;melanosome;membrane;membrane part;membrane-bou…	signal transduction;transport;vesicle-mediated transport	cytoplasmic membrane-bounded vesicle;organelle		P53994	Ras-related protein Rab-2A	Rab2a
0.2	0	4	biological regulation;cellular process;cellular response to stimulus;intracellular signal transduction;Ras protein signal transduction;regulation of biological process;regulation of cellular process;response to stimulus;signal transduction;small GTPase mediated signal transduction	binding;cytokine receptor binding;growth factor receptor binding;interleukin-5 receptor binding;protein binding;receptor binding	cell part;cytoplasmic membrane-bounded vesicle;cytoplasmic part;cytoplasmic vesicle;interleukin-5 receptor complex;intracellular membrane-bounded organelle;intracellular organelle;intracellular part;macromolecular complex;melanosome;membrane part;membrane-bounded organelle;membrane-bounded vesicle;organelle;pigment granule;plasma membrane part;protein complex;receptor complex;vesicle	signal transduction	cytoplasmic membrane-bounded vesicle;organelle;protein complex		O08992	Syntenin-1	Sdcbp
0.2	0	4	anatomical structure development;biological regulation;cell development;cell differentiation;cell surface receptor linked signaling pathway;cellular component organization;cellular component organization at cellular level;cellular component organization or biogenesis;cellular component organization or biogenesis at cellular level;cellular developmental process;cellular membrane organization;cellu…	actin binding;actin filament binding;adenyl nucleotide binding;adenyl ribonucleotide binding;ATP binding;ATPase activity;ATPase activity, coupled;binding;calmodulin binding;catalytic activity;cytoskeletal protein binding;hydrolase activity;hydrolase activity, acting on acid anhydrides;hydrolase activity, acting on acid anhydrides, in phosphorus-containing anhydrides;lipid binding;motor activity;n…	adherens junction;anchoring junction;cell junction;cell part;cell-cell junction;clathrin-coated vesicle;coated vesicle;cytoplasmic membrane-bounded vesicle;cytoplasmic part;cytoplasmic vesicle;cytoskeletal part;intracellular membrane-bounded organelle;intracellular organelle;intracellular organelle part;intracellular part;macromolecular complex;membrane-bounded organelle;membrane-bounded vesicle;…	anatomical structure development;cell differentiation;embryo development;extracellular matrix organization;membrane organization;signal transduction;transport;vesicle-mediated transport	cytoplasmic membrane-bounded vesicle;organelle;protein complex		E9Q634	Unconventional myosin-Ie	Myo1e
0.2	0	4			cell part;cytoplasmic part;cytoskeleton;intracellular non-membrane-bounded organelle;intracellular organelle;intracellular organelle part;intracellular part;membrane;mitochondrial inner membrane;mitochondrial membrane;mitochondrial part;non-membrane-bounded organelle;organelle;organelle inner membrane;organelle membrane;organelle part		cytoskeleton;organelle		Q99JB2	Stomatin-like protein 2	Stoml2
0.2	0	4	amine metabolic process;amino acid activation;carboxylic acid metabolic process;cellular amine metabolic process;cellular amino acid metabolic process;cellular ketone metabolic process;cellular macromolecule metabolic process;cellular metabolic process;cellular nitrogen compound metabolic process;cellular process;cysteinyl-tRNA aminoacylation;macromolecule metabolic process;metabolic process;ncRN…	adenyl nucleotide binding;adenyl ribonucleotide binding;aminoacyl-tRNA ligase activity;ATP binding;binding;catalytic activity;cation binding;cysteine-tRNA ligase activity;ion binding;ligase activity;ligase activity, forming aminoacyl-tRNA and related compounds;ligase activity, forming carbon-oxygen bonds;metal ion binding;nucleic acid binding;nucleotide binding;purine nucleotide binding;purine ri…	cell part;cytoplasmic part;cytosol;intracellular part	cellular amino acid metabolic process;cellular nitrogen compound metabolic process;small molecule metabolic process;tRNA metabolic process	cytosol	Aminoacyl-tRNA biosynthesis	Q9ER72	Cysteine--tRNA ligase, cytoplasmic	Cars
0.2	0	4	cellular component organization;cellular component organization at cellular level;cellular component organization or biogenesis;cellular component organization or biogenesis at cellular level;cellular process;chromatin organization;chromosome organization;developmental process;gamete generation;male gamete generation;multicellular organismal development;multicellular organismal process;multicellu…	antioxidant activity;catalytic activity;glutathione peroxidase activity;oxidoreductase activity;oxidoreductase activity, acting on paired donors, with incorporation or reduction of molecular oxygen;oxidoreductase activity, acting on peroxide as acceptor;peroxidase activity;phospholipid-hydroperoxide glutathione peroxidase activity	cell part;cytoplasmic part;cytosol;envelope;intracellular organelle part;intracellular part;membrane;mitochondrial inner membrane;mitochondrial membrane;mitochondrial part;nuclear envelope;nuclear part;organelle envelope;organelle inner membrane;organelle membrane;organelle part	chromosome organization;response to stress	cytosol;nuclear envelope	Glutathione metabolism	O70325	Phospholipid hydroperoxide glutathione peroxidase, mitochondrial	Gpx4
0.2	0	4	adult behavior;anatomical structure development;anatomical structure formation involved in morphogenesis;anatomical structure morphogenesis;apoptosis;associative learning;axon guidance;behavior;behavioral response to cocaine;biological adhesion;biological regulation;catabolic process;cell adhesion;cell communication;cell death;cell development;cell division;cell migration;cell motility;cell part …	acetylcholine receptor activator activity;acetylcholine receptor regulator activity;adenyl nucleotide binding;adenyl ribonucleotide binding;ATP binding;binding;catalytic activity;cyclin-dependent protein kinase activity;ErbB-2 class receptor binding;ErbB-3 class receptor binding;kinase activity;nucleotide binding;p53 binding;phosphotransferase activity, alcohol group as acceptor;protein binding;p…	axon;cell junction;cell part;cell projection;cell projection part;cytoplasmic part;cytoskeletal part;cytosol;filopodium;growth cone;intracellular organelle part;intracellular part;lamellipodium;membrane;neuromuscular junction;neuron projection;organelle part;perikaryon;plasma membrane;postsynaptic density;postsynaptic membrane;site of polarized growth;synapse;synapse part;synaptic membrane	anatomical structure development;anatomical structure formation involved in morphogenesis;catabolic process;cell adhesion;cell death;cell division;cell motility;cell-cell signaling;embryo development;homeostatic process;locomotion;membrane organization;neurological system process;protein modification process;transport	cytosol;plasma membrane	Alzheimer's disease;Axon guidance	P49615	Cyclin-dependent kinase 5	Cdk5
0.2	0	4	catabolic process;cellular catabolic process;cellular macromolecule catabolic process;cellular macromolecule metabolic process;cellular metabolic process;cellular process;macromolecule catabolic process;macromolecule metabolic process;metabolic process;modification-dependent macromolecule catabolic process;modification-dependent protein catabolic process;primary metabolic process;proteasomal prot…	acid-amino acid ligase activity;binding;catalytic activity;ligase activity;ligase activity, forming carbon-nitrogen bonds;protein binding;small conjugating protein ligase activity;ubiquitin-protein ligase activity	cell part;cullin-RING ubiquitin ligase complex;cytoplasmic part;cytosol;intracellular part;macromolecular complex;protein complex;SCF ubiquitin ligase complex;ubiquitin ligase complex	catabolic process	cytosol;protein complex	Cell cycle;Cell cycle - yeast;Circadian rhythm - mammal;Oocyte meiosis;Protein processing in endoplasmic reticulum;TGF-beta signaling pathway;Ubiquitin mediated proteolysis;Wnt signaling pathway	Q9WTX5	S-phase kinase-associated protein 1	Skp1
0.2	2	14			cell part;intracellular part;macromolecular complex;proteasome complex;protein complex		protein complex	Proteasome	Q9D8W5	26S proteasome non-ATPase regulatory subunit 12	Psmd12
0.2	0	4			beta-catenin destruction complex;cell part;cytoplasmic part;intracellular organelle part;intracellular part;macromolecular complex;membrane-enclosed lumen;nuclear envelope lumen;nuclear part;organelle envelope lumen;organelle part;protein complex		protein complex	Wnt signaling pathway	Q9CXW3	Calcyclin-binding protein	Cacybp
0.2	0	4	cell cycle;cellular macromolecule metabolic process;cellular metabolic process;cellular nitrogen compound metabolic process;cellular process;DNA metabolic process;DNA-dependent DNA replication initiation;macromolecule metabolic process;metabolic process;nitrogen compound metabolic process;nucleic acid metabolic process;nucleobase-containing compound metabolic process;primary metabolic process	adenyl nucleotide binding;adenyl ribonucleotide binding;ATP binding;binding;catalytic activity;DNA binding;helicase activity;hydrolase activity;hydrolase activity, acting on acid anhydrides;hydrolase activity, acting on acid anhydrides, in phosphorus-containing anhydrides;nucleic acid binding;nucleoside-triphosphatase activity;nucleotide binding;purine nucleotide binding;purine ribonucleoside tri…	cell part;chromosomal part;intracellular organelle part;intracellular part;macromolecular complex;MCM complex;nuclear chromosome part;nuclear part;nucleoplasm part;organelle part;protein complex	cell cycle;cellular nitrogen compound metabolic process;DNA metabolic process	protein complex		P49718	DNA replication licensing factor MCM5	Mcm5
0.2	1	9	biosynthetic process;cellular biosynthetic process;cellular macromolecule biosynthetic process;cellular macromolecule metabolic process;cellular metabolic process;cellular nitrogen compound metabolic process;cellular process;macromolecule biosynthetic process;macromolecule metabolic process;metabolic process;nitrogen compound metabolic process;nucleic acid metabolic process;nucleobase-containing …	binding;catalytic activity;cation binding;DNA binding;DNA-directed RNA polymerase activity;ion binding;metal ion binding;nucleic acid binding;nucleotidyltransferase activity;RNA polymerase activity;transferase activity;transferase activity, transferring phosphorus-containing groups	cell part;DNA-directed RNA polymerase complex;DNA-directed RNA polymerase II, core complex;intracellular organelle part;intracellular part;macromolecular complex;nuclear DNA-directed RNA polymerase complex;nuclear part;nucleoplasm part;organelle part;protein complex;RNA polymerase complex	biosynthetic process;cellular nitrogen compound metabolic process	protein complex	Huntington's disease;Purine metabolism;Pyrimidine metabolism;RNA polymerase	P08775	DNA-directed RNA polymerase II subunit RPB1	Polr2a
0.2	0	4	biosynthetic process;cellular biosynthetic process;cellular macromolecule biosynthetic process;cellular macromolecule metabolic process;cellular metabolic process;cellular nitrogen compound metabolic process;cellular process;macromolecule biosynthetic process;macromolecule metabolic process;metabolic process;nitrogen compound metabolic process;nucleic acid metabolic process;nucleobase-containing …	binding;catalytic activity;DNA-directed RNA polymerase activity;nucleic acid binding;nucleotidyltransferase activity;RNA binding;RNA polymerase activity;transferase activity;transferase activity, transferring phosphorus-containing groups	cell part;DNA-directed RNA polymerase complex;DNA-directed RNA polymerase II, core complex;intracellular organelle part;intracellular part;macromolecular complex;nuclear DNA-directed RNA polymerase complex;nuclear part;nucleoplasm part;organelle part;protein complex;RNA polymerase complex	biosynthetic process;cellular nitrogen compound metabolic process	protein complex	Huntington's disease;Purine metabolism;Pyrimidine metabolism;RNA polymerase	P62488	DNA-directed RNA polymerase II subunit RPB7	Polr2g
0.2	1	9	establishment of localization;transport	binding;catalytic activity;hydrolase activity;hydrolase activity, acting on acid anhydrides;hydrolase activity, acting on acid anhydrides, in phosphorus-containing anhydrides;motor activity;nucleoside-triphosphatase activity;protein binding;pyrophosphatase activity	cell leading edge;cell part;cytoskeletal part;intracellular organelle part;intracellular part;macromolecular complex;microtubule;organelle part;protein complex	transport	protein complex	Huntington's disease;Vasopressin-regulated water reabsorption	O08788	Dynactin subunit 1	Dctn1
0.2	0	4	biological regulation;biosynthetic process;cellular biosynthetic process;cellular component organization;cellular component organization at cellular level;cellular component organization or biogenesis;cellular component organization or biogenesis at cellular level;cellular heat acclimation;cellular macromolecule biosynthetic process;cellular macromolecule metabolic process;cellular metabolic proc…	binding;protein binding	cell part;chromatin remodeling complex;ESC/E(Z) complex;histone deacetylase complex;histone methyltransferase complex;intracellular organelle part;intracellular part;macromolecular complex;methyltransferase complex;nuclear part;nucleoplasm part;NuRD complex;organelle part;PcG protein complex;protein complex;transcriptional repressor complex	biosynthetic process;cellular nitrogen compound metabolic process;chromosome organization;DNA metabolic process;response to stress	protein complex		Q60973	Histone-binding protein RBBP7	Rbbp7
0.2	0	4	biosynthetic process;cellular biosynthetic process;cellular macromolecule biosynthetic process;cellular macromolecule metabolic process;cellular metabolic process;cellular process;cellular protein metabolic process;macromolecule biosynthetic process;macromolecule metabolic process;metabolic process;primary metabolic process;protein metabolic process;translation	structural constituent of ribosome;structural molecule activity		biosynthetic process;translation			Q9DC71	28S ribosomal protein S15, mitochondrial	Mrps15
0.2	2	14	biosynthetic process;cellular biosynthetic process;cellular macromolecule biosynthetic process;cellular macromolecule metabolic process;cellular metabolic process;cellular process;cellular protein metabolic process;macromolecule biosynthetic process;macromolecule metabolic process;metabolic process;primary metabolic process;protein metabolic process;translation	binding;nucleic acid binding;protein binding;RNA binding;structural constituent of ribosome;structural molecule activity		biosynthetic process;translation		Ribosome	P62843	40S ribosomal protein S15	Rps15
0.2	0	4		catalytic activity;hydrolase activity;hydrolase activity, acting on ester bonds;phosphatase activity;phosphoprotein phosphatase activity;phosphoric ester hydrolase activity					Q8BG15	CTD small phosphatase-like protein 2	Ctdspl2
0.2	0	4		binding;nucleic acid binding;RNA binding;translation factor activity, nucleic acid binding;translation initiation factor activity					Q9CQJ6	Density-regulated protein	Denr
0.2	0	4	cellular process;macromolecule metabolic process;metabolic process;primary metabolic process;protein metabolic process;proteolysis	aminopeptidase activity;binding;catalytic activity;cation binding;exopeptidase activity;hydrolase activity;ion binding;metal ion binding;metalloexopeptidase activity;metallopeptidase activity;peptidase activity;peptidase activity, acting on L-amino acid peptides					Q8BP48	Methionine aminopeptidase 1	Metap1
0.192308	4	25	biological regulation;C21-steroid hormone catabolic process;C21-steroid hormone metabolic process;catabolic process;cellular component organization;cellular component organization at cellular level;cellular component organization or biogenesis;cellular component organization or biogenesis at cellular level;cellular hormone metabolic process;cellular metabolic process;cellular process;cellular res…	actin binding;binding;cytoskeletal protein binding;glucocorticoid receptor binding;hormone receptor binding;nuclear hormone receptor binding;protein binding;protein domain specific binding;receptor binding;steroid hormone receptor binding	cell part;cytoplasm;intracellular part	catabolic process;cytoskeleton organization;lipid metabolic process;signal transduction;transport	cytoplasm	Cell cycle;Neurotrophin signaling pathway;Oocyte meiosis	P68510	14-3-3 protein eta	Ywhah
0.190909	20	109	establishment of localization;establishment of localization in cell;establishment of protein localization;intracellular protein transport;intracellular transport;protein transport;transport	binding;structural molecule activity	cell part;clathrin coat;clathrin coat of coated pit;clathrin coat of trans-Golgi network vesicle;clathrin vesicle coat;cytoplasmic membrane-bounded vesicle;cytoplasmic part;cytoplasmic vesicle;cytoplasmic vesicle part;Golgi apparatus part;intracellular membrane-bounded organelle;intracellular organelle;intracellular organelle part;intracellular part;macromolecular complex;melanosome;membrane coat…	transport	cytoplasmic membrane-bounded vesicle;mitochondrion;organelle;protein complex	Bacterial invasion of epithelial cells;Endocrine and other factor-regulated calcium reabsorption;Endocytosis;Huntington's disease;Lysosome	Q68FD5	Clathrin heavy chain 1	Cltc
0.190476	11	62	amine metabolic process;anatomical structure development;anatomical structure morphogenesis;anti-apoptosis;biological regulation;carboxylic acid metabolic process;cell communication;cell development;cell proliferation;cellular amine metabolic process;cellular amino acid metabolic process;cellular developmental process;cellular ketone metabolic process;cellular metabolic process;cellular modified …	binding;catalytic activity;drug binding;enzyme binding;enzyme regulator activity;glutathione transferase activity;JUN kinase binding;kinase binding;kinase regulator activity;protein binding;protein kinase binding;transferase activity;transferase activity, transferring alkyl or aryl (other than methyl) groups	cell part;cytoplasmic part;cytosol;intracellular membrane-bounded organelle;intracellular organelle;intracellular part;macromolecular complex;membrane;membrane-bounded organelle;nucleus;organelle;plasma membrane;protein complex	anatomical structure development;cell proliferation;cellular amino acid metabolic process;cellular nitrogen compound metabolic process;response to stress;small molecule metabolic process;sulfur compound metabolic process	cytosol;nucleus;organelle;plasma membrane;protein complex	Drug metabolism - cytochrome P450;Glutathione metabolism;Metabolism of xenobiotics by cytochrome P450	P19157	Glutathione S-transferase P 1	Gstp1
0.185185	9	53		actin binding;binding;cytoskeletal protein binding;protein binding	cell part;cytoplasm;cytoskeleton;intracellular non-membrane-bounded organelle;intracellular organelle;intracellular part;non-membrane-bounded organelle;organelle		cytoplasm;cytoskeleton;organelle		O88342	WD repeat-containing protein 1	Wdr1
0.181818	7	43	cell differentiation;cellular developmental process;cellular macromolecule metabolic process;cellular metabolic process;cellular nitrogen compound metabolic process;cellular process;defense response;developmental process;immune response;immune system process;innate immune response;macromolecule metabolic process;metabolic process;mRNA metabolic process;mRNA processing;nitrogen compound metabolic …	binding;IgE binding;immunoglobulin binding;protein binding;protein complex binding	cell part;cytoplasm;extracellular region;intracellular organelle part;intracellular part;macromolecular complex;nuclear part;organelle part;ribonucleoprotein complex;spliceosomal complex	cell differentiation;cellular nitrogen compound metabolic process;immune system process;mRNA processing;response to stress	cytoplasm;extracellular region		P16110	Galectin-3	Lgals3
0.181818	1	10	biological regulation;catabolic process;cellular catabolic process;cellular macromolecule catabolic process;cellular macromolecule metabolic process;cellular metabolic process;cellular nitrogen compound metabolic process;cellular process;establishment of localization;establishment of localization in cell;establishment of RNA localization;gene silencing;gene silencing by RNA;intracellular transpor…	binding;protein binding	cell part;cytoplasm;intracellular membrane-bounded organelle;intracellular organelle;intracellular part;macromolecular complex;membrane-bounded organelle;mRNA cap binding complex;nucleus;organelle;protein complex;ribonucleoprotein complex;RNA cap binding complex	catabolic process;cellular nitrogen compound metabolic process;mRNA processing;nucleocytoplasmic transport;transport	cytoplasm;nucleus;organelle;protein complex	mRNA surveillance pathway;RNA transport;Spliceosome	Q3UYV9	Nuclear cap-binding protein subunit 1	Ncbp1
0.181818	1	10	activation of adenylate cyclase activity;activation of adenylate cyclase activity by G-protein signaling pathway;anatomical structure development;anatomical structure homeostasis;anatomical structure morphogenesis;appendage morphogenesis;behavior;biological regulation;body morphogenesis;cAMP-mediated signaling;cartilage development;cell surface receptor linked signaling pathway;cellular macromole…	binding;catalytic activity;cation binding;glutamate receptor binding;G-protein beta/gamma-subunit complex binding;G-protein-coupled receptor binding;GTP binding;GTPase activity;guanyl nucleotide binding;guanyl ribonucleotide binding;hydrolase activity;hydrolase activity, acting on acid anhydrides;hydrolase activity, acting on acid anhydrides, in phosphorus-containing anhydrides;ion binding;ionotr…	cell fraction;cell part;extrinsic to internal side of plasma membrane;extrinsic to membrane;extrinsic to plasma membrane;heterotrimeric G-protein complex;insoluble fraction;intracellular part;macromolecular complex;membrane fraction;membrane part;plasma membrane part;protein complex	anatomical structure development;cellular nitrogen compound metabolic process;DNA metabolic process;generation of precursor metabolites and energy;growth;homeostatic process;neurological system process;signal transduction;small molecule metabolic process	protein complex	Amoebiasis;Bile secretion;Calcium signaling pathway;Chagas disease (American trypanosomiasis);Dilated cardiomyopathy;Endocrine and other factor-regulated calcium reabsorption;Gap junction;Gastric acid secretion;GnRH signaling pathway;Long-term depression;Melanogenesis;Pancreatic secretion;Salivary secretion;Taste transduction;Vascular smooth muscle contraction;Vasopressin-regulated water reabsorp…	Q6R0H7	Guanine nucleotide-binding protein G(s) subunit alpha isoforms XLas	Gnas
0.18	8	49	actin cytoskeleton organization;actin filament-based process;cellular component organization;cellular component organization at cellular level;cellular component organization or biogenesis;cellular component organization or biogenesis at cellular level;cellular process;cytoskeleton organization;organelle organization	actin binding;binding;cytoskeletal protein binding;enzyme binding;GTPase binding;protein binding;Ras GTPase binding;Rho GTPase binding;small GTPase binding	cell part;cytoplasmic part;intracellular part;perinuclear region of cytoplasm	cytoskeleton organization			Q0GNC1	Inverted formin-2	Inf2
0.176471	2	16	biological regulation;biosynthetic process;cellular biosynthetic process;cellular macromolecule biosynthetic process;cellular macromolecule metabolic process;cellular metabolic process;cellular nitrogen compound metabolic process;cellular process;macromolecule biosynthetic process;macromolecule metabolic process;metabolic process;mRNA metabolic process;mRNA processing;nitrogen compound metabolic …	binding;DNA binding;nucleic acid binding	anchoring junction;cell junction;cell part;cell-cell junction;cytoplasm;desmosome;intracellular organelle part;intracellular part;macromolecular complex;nuclear body;nuclear part;nuclear speck;nucleoplasm part;organelle part;ribonucleoprotein complex;spliceosomal complex	biosynthetic process;cellular nitrogen compound metabolic process;mRNA processing	cytoplasm	mRNA surveillance pathway;RNA transport	O35691	Pinin	Pnn
0.176471	2	16	biosynthetic process;cellular biosynthetic process;cellular macromolecule biosynthetic process;cellular macromolecule metabolic process;cellular metabolic process;cellular process;cellular protein metabolic process;macromolecule biosynthetic process;macromolecule metabolic process;metabolic process;primary metabolic process;protein metabolic process;translation	binding;nucleic acid binding;RNA binding;structural constituent of ribosome;structural molecule activity	cell part;cytosolic small ribosomal subunit;intracellular organelle part;intracellular part;macromolecular complex;organelle part;ribonucleoprotein complex;small ribosomal subunit	biosynthetic process;translation		Ribosome	P97461	40S ribosomal protein S5	Rps5
0.175	6	39	anatomical structure morphogenesis;apoptosis;biological regulation;cell cycle;cell death;cellular process;death;developmental process;embryonic morphogenesis;gastrulation;negative regulation of biological process;negative regulation of cell communication;negative regulation of cell growth;negative regulation of cellular component organization;negative regulation of cellular process;negative regul…	binding;channel inhibitor activity;channel regulator activity;enzyme binding;enzyme inhibitor activity;enzyme regulator activity;ion channel inhibitor activity;kinase binding;kinase inhibitor activity;kinase regulator activity;protein binding;protein domain specific binding;protein kinase binding;protein kinase C binding;protein kinase inhibitor activity;protein kinase regulator activity;protein …	cell part;cell projection;cytoplasmic part;cytoskeleton;dendrite;intracellular membrane-bounded organelle;intracellular non-membrane-bounded organelle;intracellular organelle;intracellular part;membrane part;membrane-bounded organelle;midbody;neuron projection;non-membrane-bounded organelle;nucleus;organelle;perikaryon;perinuclear region of cytoplasm;phagocytic cup;plasma membrane part	cell cycle;cell death	cytoskeleton;nucleus;organelle	Measles	P68040	Guanine nucleotide-binding protein subunit beta-2-like 1	Gnb2l1
0.171429	5	34		binding;catalytic activity;glutathione transferase activity;protein binding;transferase activity;transferase activity, transferring alkyl or aryl (other than methyl) groups	cell part;cytoplasm;intracellular part		cytoplasm	Drug metabolism - cytochrome P450;Glutathione metabolism;Metabolism of xenobiotics by cytochrome P450	P10649	Glutathione S-transferase Mu 1	Gstm1
0.166667	0	5	cell differentiation;cellular developmental process;cellular process;developmental process;gamete generation;male gamete generation;multicellular organismal development;multicellular organismal process;multicellular organismal reproductive process;reproductive process;spermatogenesis	structural constituent of cytoskeleton;structural molecule activity	cell part;cell projection;centriole;cilium;cytoplasmic part;cytoskeletal part;flagellum;intracellular non-membrane-bounded organelle;intracellular organelle;intracellular organelle part;intracellular part;macromolecular complex;microtubule;microtubule organizing center part;non-membrane-bounded organelle;organelle;organelle part;protein complex;spindle pole	cell differentiation	cilium;organelle;protein complex		A3KGV1	Outer dense fiber protein 2	Odf2
0.166667	1	11		binding;catalytic activity;GTP binding;GTPase activity;guanyl nucleotide binding;guanyl ribonucleotide binding;hydrolase activity;hydrolase activity, acting on acid anhydrides;hydrolase activity, acting on acid anhydrides, in phosphorus-containing anhydrides;nucleic acid binding;nucleoside-triphosphatase activity;nucleotide binding;purine nucleotide binding;purine ribonucleoside triphosphate bind…	cell part;cytoplasm;intracellular part		cytoplasm	RNA transport	Q05D44	Eukaryotic translation initiation factor 5B	Eif5b
0.166667	1	11	cell differentiation;cellular developmental process;cellular process;developmental process;multicellular organismal development;multicellular organismal process	binding;cation binding;ion binding;metal ion binding;transition metal ion binding;zinc ion binding	cell part;cytoplasm;intracellular membrane-bounded organelle;intracellular organelle;intracellular part;membrane-bounded organelle;nucleus;organelle	cell differentiation	cytoplasm;nucleus;organelle		P97447	Four and a half LIM domains protein 1	Fhl1
0.166667	0	5	establishment of localization;establishment of localization in cell;establishment of protein localization;intracellular protein transport;intracellular transport;nuclear import;nuclear transport;nucleocytoplasmic transport;protein import;protein import into nucleus;protein targeting;protein transport;transport	binding;protein binding;protein transporter activity;substrate-specific transporter activity;transporter activity	cell part;cytoplasm;intracellular membrane-bounded organelle;intracellular organelle;intracellular part;membrane-bounded organelle;nucleus;organelle	nucleocytoplasmic transport;protein targeting;transport	cytoplasm;nucleus;organelle		O35345	Importin subunit alpha-7	Kpna6
0.166667	0	5	biological regulation;biosynthetic process;cellular biosynthetic process;cellular macromolecule biosynthetic process;cellular macromolecule metabolic process;cellular metabolic process;cellular nitrogen compound metabolic process;cellular process;establishment of localization;establishment of protein localization;macromolecule biosynthetic process;macromolecule metabolic process;metabolic process…	binding;DNA binding;nucleic acid binding;protein binding;protein binding transcription factor activity;TBP-class protein binding;transcription coactivator activity;transcription cofactor activity;transcription factor binding;transcription factor binding transcription factor activity	cell part;cytoplasm;intracellular membrane-bounded organelle;intracellular organelle;intracellular part;membrane-bounded organelle;nucleus;organelle	biosynthetic process;cellular nitrogen compound metabolic process;transport	cytoplasm;nucleus;organelle		P70670	Nascent polypeptide-associated complex subunit alpha, muscle-specific form	Naca
0.166667	1	11		binding;calcium ion binding;cation binding;ion binding;metal ion binding	cell part;cytoplasm;intracellular membrane-bounded organelle;intracellular organelle;intracellular part;membrane-bounded organelle;nucleus;organelle		cytoplasm;nucleus;organelle		P50543	Protein S100-A11	S100a11
0.166667	0	5	biological regulation;biosynthetic process;cell proliferation;cellular biosynthetic process;cellular macromolecule biosynthetic process;cellular macromolecule metabolic process;cellular metabolic process;cellular nitrogen compound metabolic process;cellular process;cellular protein metabolic process;cellular response to chemical stimulus;cellular response to corticosteroid stimulus;cellular respo…	acid-amino acid ligase activity;adenyl nucleotide binding;adenyl ribonucleotide binding;ATP binding;binding;catalytic activity;ligase activity;ligase activity, forming carbon-nitrogen bonds;nucleotide binding;protein binding transcription factor activity;purine nucleotide binding;purine ribonucleoside triphosphate binding;purine ribonucleotide binding;ribonucleotide binding;small conjugating prot…	cell part;cytoplasm;intracellular membrane-bounded organelle;intracellular organelle;intracellular part;membrane-bounded organelle;nucleus;organelle	biosynthetic process;cell proliferation;cellular nitrogen compound metabolic process;protein modification process	cytoplasm;nucleus;organelle	Parkinson's disease;Ubiquitin mediated proteolysis	P68037	Ubiquitin-conjugating enzyme E2 L3	Ube2l3
0.166667	0	5	alcohol metabolic process;cholesterol metabolic process;establishment of localization;lipid metabolic process;lipid transport;metabolic process;organic substance transport;primary metabolic process;small molecule metabolic process;steroid metabolic process;sterol metabolic process;transport	binding;nucleic acid binding;RNA binding	cell part;cytoplasm;extracellular region part;high-density lipoprotein particle;intracellular membrane-bounded organelle;intracellular organelle;intracellular part;macromolecular complex;membrane-bounded organelle;nucleus;organelle;plasma lipoprotein particle;protein-lipid complex	lipid metabolic process;small molecule metabolic process;transport	cytoplasm;nucleus;organelle		Q8VDJ3	Vigilin	Hdlbp
0.166667	0	5	biological regulation;macromolecule metabolic process;metabolic process;negative regulation of biological process;negative regulation of defense response;negative regulation of immune response;negative regulation of immune system process;negative regulation of inflammatory response;negative regulation of inflammatory response to antigenic stimulus;negative regulation of response to external stimu…	binding;catalytic activity;endopeptidase activity;hydrolase activity;lipopolysaccharide binding;peptidase activity;peptidase activity, acting on L-amino acid peptides;threonine-type endopeptidase activity;threonine-type peptidase activity	cell part;cytoplasm;intracellular membrane-bounded organelle;intracellular organelle;intracellular part;macromolecular complex;membrane-bounded organelle;nucleus;organelle;proteasome core complex;protein complex		cytoplasm;nucleus;organelle;protein complex	Proteasome	P99026	Proteasome subunit beta type-4	Psmb4
0.166667	2	17	biological adhesion;cell adhesion;cellular process		acrosomal membrane;cell fraction;cell part;cytoplasmic membrane-bounded vesicle;cytoplasmic part;cytoplasmic vesicle;cytoplasmic vesicle membrane;cytoplasmic vesicle part;endocytic vesicle;endosome;flotillin complex;insoluble fraction;intracellular membrane-bounded organelle;intracellular organelle;intracellular organelle part;intracellular part;macromolecular complex;membrane;membrane fraction;m…	cell adhesion	cytoplasmic membrane-bounded vesicle;endosome;organelle;protein complex	Insulin signaling pathway	Q60634	Flotillin-2	Flot2
0.166667	0	5	biological regulation;cell communication;cellular component assembly;cellular component assembly at cellular level;cellular component organization;cellular component organization at cellular level;cellular component organization or biogenesis;cellular component organization or biogenesis at cellular level;cellular macromolecular complex assembly;cellular macromolecular complex subunit organizatio…	1-phosphatidylinositol binding;binding;lipid binding;phosphatidylinositol binding;phospholipid binding	cell fraction;cell part;cell projection;clathrin-coated vesicle;coated vesicle;cytoplasmic membrane-bounded vesicle;cytoplasmic part;cytoplasmic vesicle;cytoplasmic vesicle membrane;cytoplasmic vesicle part;extrinsic to internal side of plasma membrane;extrinsic to membrane;extrinsic to plasma membrane;Golgi apparatus;Golgi apparatus part;insoluble fraction;intracellular membrane-bounded organell…	cellular component assembly;macromolecular complex assembly;membrane organization;transport;vesicle-mediated transport	cytoplasmic membrane-bounded vesicle;Golgi apparatus;organelle		Q91VH2	Sorting nexin-9	Snx9
0.166667	0	5	cellular macromolecule metabolic process;cellular metabolic process;cellular process;cellular protein metabolic process;macromolecule metabolic process;metabolic process;primary metabolic process;protein folding;protein metabolic process;response to stimulus;response to stress	ATPase activator activity;ATPase regulator activity;enzyme activator activity;enzyme regulator activity;nucleoside-triphosphatase regulator activity	cell part;cytoplasmic part;cytosol;endoplasmic reticulum;intracellular membrane-bounded organelle;intracellular organelle;intracellular part;membrane-bounded organelle;organelle	protein folding;response to stress	cytosol;endoplasmic reticulum;organelle		Q8BK64	Activator of 90 kDa heat shock protein ATPase homolog 1	Ahsa1
0.166667	0	5	2'-deoxyribonucleotide biosynthetic process;2'-deoxyribonucleotide metabolic process;biosynthetic process;cellular biosynthetic process;cellular metabolic compound salvage;cellular metabolic process;cellular nitrogen compound biosynthetic process;cellular nitrogen compound metabolic process;cellular process;dATP biosynthetic process;dATP metabolic process;deoxyribonucleoside triphosphate biosynth…	adenosine kinase activity;adenyl nucleotide binding;adenyl ribonucleotide binding;ATP binding;binding;catalytic activity;cation binding;ion binding;kinase activity;metal ion binding;nucleobase-containing compound kinase activity;nucleoside kinase activity;nucleotide binding;phosphotransferase activity, alcohol group as acceptor;purine nucleotide binding;purine ribonucleoside triphosphate binding;…	cell part;cytoplasmic part;cytosol;intracellular membrane-bounded organelle;intracellular organelle;intracellular part;membrane-bounded organelle;nucleus;organelle	biosynthetic process;cellular nitrogen compound metabolic process;small molecule metabolic process	cytosol;nucleus;organelle	Purine metabolism	P55264	Adenosine kinase	Adk
0.166667	0	5	anatomical structure development;androgen receptor signaling pathway;biological regulation;cellular component assembly;cellular component assembly at cellular level;cellular component organization;cellular component organization at cellular level;cellular component organization or biogenesis;cellular component organization or biogenesis at cellular level;cellular macromolecular complex assembly;c…	adenyl nucleotide binding;adenyl ribonucleotide binding;ATP binding;binding;catalytic activity;cis-trans isomerase activity;drug binding;FK506 binding;glucocorticoid receptor binding;GTP binding;guanyl nucleotide binding;guanyl ribonucleotide binding;heat shock protein binding;hormone receptor binding;isomerase activity;macrolide binding;nuclear hormone receptor binding;nucleotide binding;peptidy…	axon part;axonal growth cone;cell part;cell projection part;cytoplasmic part;cytoskeletal part;cytosol;growth cone;intracellular membrane-bounded organelle;intracellular organelle;intracellular organelle part;intracellular part;macromolecular complex;membrane;membrane-bounded organelle;microtubule;nucleus;organelle;organelle part;protein complex;site of polarized growth	anatomical structure development;cellular component assembly;macromolecular complex assembly;protein complex assembly;protein folding;signal transduction	cytosol;nucleus;organelle;protein complex		P30416	Peptidyl-prolyl cis-trans isomerase FKBP4	Fkbp4
0.166667	0	5	anatomical structure morphogenesis;axonogenesis;biological regulation;cell part morphogenesis;cell projection morphogenesis;cell projection organization;cellular component morphogenesis;cellular component organization;cellular component organization at cellular level;cellular component organization or biogenesis;cellular component organization or biogenesis at cellular level;cellular developmenta…	binding;protein binding	cell fraction;cell part;cytoplasmic part;cytoskeletal part;cytosol;insoluble fraction;intracellular organelle part;intracellular part;macromolecular complex;membrane fraction;microtubule;organelle part;protein complex	signal transduction	cytosol;protein complex	MAPK signaling pathway	P54227	Stathmin	Stmn1
0.166667	0	5	anatomical structure development;anatomical structure morphogenesis;biological regulation;biosynthetic process;catabolic process;cellular biosynthetic process;cellular catabolic process;cellular macromolecule biosynthetic process;cellular macromolecule catabolic process;cellular macromolecule metabolic process;cellular metabolic process;cellular nitrogen compound metabolic process;cellular proces…	catalytic activity;cysteine-type peptidase activity;exopeptidase activity;hydrolase activity;hydrolase activity, acting on ester bonds;omega peptidase activity;peptidase activity;peptidase activity, acting on L-amino acid peptides;small conjugating protein-specific protease activity;thiolester hydrolase activity;ubiquitin thiolesterase activity;ubiquitin-specific protease activity	cell part;cytoplasmic part;cytosol;intracellular part;macromolecular complex;proteasome complex;protein complex	anatomical structure development;biosynthetic process;catabolic process;cellular nitrogen compound metabolic process;DNA metabolic process;protein modification process;response to stress	cytosol;protein complex		Q9WUP7	Ubiquitin carboxyl-terminal hydrolase isozyme L5	Uchl5
0.166667	1	11	biological regulation;cellular component organization;cellular component organization at cellular level;cellular component organization or biogenesis;cellular component organization or biogenesis at cellular level;cellular macromolecule metabolic process;cellular metabolic process;cellular nitrogen compound metabolic process;cellular process;chromatin modification;chromatin organization;chromatin…	binding;catalytic activity;cation binding;deacetylase activity;DNA binding;histone deacetylase activity;hydrolase activity;hydrolase activity, acting on carbon-nitrogen (but not peptide) bonds;hydrolase activity, acting on carbon-nitrogen (but not peptide) bonds, in linear amides;ion binding;metal ion binding;nucleic acid binding;nucleic acid binding transcription factor activity;protein binding …	cell part;chromatin remodeling complex;histone deacetylase complex;intracellular organelle part;intracellular part;macromolecular complex;nuclear part;nucleoplasm part;NuRD complex;organelle part;protein complex;transcriptional repressor complex	cellular nitrogen compound metabolic process;chromosome organization;DNA metabolic process	protein complex		Q9R190	Metastasis-associated protein MTA2	Mta2
0.166667	0	5	establishment of localization;establishment of localization in cell;establishment of protein localization;establishment of RNA localization;intracellular transport;mRNA export from nucleus;mRNA transport;nuclear export;nuclear transport;nucleic acid transport;nucleobase-containing compound transport;nucleocytoplasmic transport;protein transport;RNA export from nucleus;RNA transport;transport	nucleocytoplasmic transporter activity;transporter activity	cell part;intracellular organelle part;intracellular part;macromolecular complex;membrane part;nuclear part;Nup107-160 complex;organelle part;protein complex	nucleocytoplasmic transport;transport	protein complex	RNA transport	Q9Z0W3	Nuclear pore complex protein Nup160	Nup160
0.166667	0	5	establishment of localization;establishment of protein localization;establishment of RNA localization;mRNA transport;nucleic acid transport;nucleobase-containing compound transport;protein transport;RNA transport;transport		cell part;intracellular organelle part;intracellular part;macromolecular complex;membrane;membrane part;nuclear membrane;nuclear part;nuclear pore;organelle membrane;organelle part;pore complex;protein complex	transport	protein complex	RNA transport	Q8BJ71	Nuclear pore complex protein Nup93	Nup93
0.166667	0	5	anatomical structure development;cell development;cellular developmental process;cellular process;developmental process;glial cell development;oligodendrocyte development	binding;enzyme regulator activity;GTPase regulator activity;guanyl-nucleotide exchange factor activity;nucleic acid binding;nucleoside-triphosphatase regulator activity;protein binding;RNA binding;translation factor activity, nucleic acid binding;translation initiation factor activity	cell part;cytoplasmic part;eukaryotic translation initiation factor 2B complex;intracellular part;macromolecular complex;protein complex	anatomical structure development	protein complex	RNA transport	Q99LC8	Translation initiation factor eIF-2B subunit alpha	Eif2b1
0.166667	0	5	ATP hydrolysis coupled proton transport;cation transport;cellular process;energy coupled proton transport, against electrochemical gradient;establishment of localization;hydrogen transport;ion transmembrane transport;ion transport;monovalent inorganic cation transport;proton transport;transmembrane transport;transport	active transmembrane transporter activity;ATPase activity;ATPase activity, coupled;ATPase activity, coupled to movement of substances;ATPase activity, coupled to transmembrane movement of ions;ATPase activity, coupled to transmembrane movement of substances;catalytic activity;cation transmembrane transporter activity;cation-transporting ATPase activity;hydrogen ion transmembrane transporter activ…	cell part;macromolecular complex;membrane part;protein complex;proton-transporting two-sector ATPase complex, catalytic domain;proton-transporting V-type ATPase, V1 domain	transmembrane transport;transport	protein complex	Collecting duct acid secretion;Epithelial cell signaling in Helicobacter pylori infection;Oxidative phosphorylation;Phagosome;Rheumatoid arthritis;Vibrio cholerae infection	Q9D1K2	V-type proton ATPase subunit F	Atp6v1f
0.166667	0	5	anatomical structure development;anatomical structure morphogenesis;biosynthetic process;cellular biosynthetic process;cellular macromolecule biosynthetic process;cellular macromolecule metabolic process;cellular metabolic process;cellular process;cellular protein metabolic process;developmental process;embryonic morphogenesis;macromolecule biosynthetic process;macromolecule metabolic process;met…	structural constituent of ribosome;structural molecule activity		anatomical structure development;biosynthetic process;neurological system process;translation		Ribosome	Q9JJI8	60S ribosomal protein L38	Rpl38
0.166667	0	5	biosynthetic process;carboxylic acid biosynthetic process;carboxylic acid metabolic process;cellular biosynthetic process;cellular ketone metabolic process;cellular lipid metabolic process;cellular metabolic process;cellular process;electron transport chain;fatty acid biosynthetic process;fatty acid metabolic process;generation of precursor metabolites and energy;lipid biosynthetic process;lipid …	acyl carrier activity;amine binding;amino acid binding;binding;carboxylic acid binding;cofactor binding;modified amino acid binding;phosphopantetheine binding;substrate-specific transporter activity;transporter activity;vitamin binding		biosynthetic process;generation of precursor metabolites and energy;lipid metabolic process;small molecule metabolic process		Alzheimer's disease;Huntington's disease;Oxidative phosphorylation;Parkinson's disease	Q9CR21	Acyl carrier protein, mitochondrial	Ndufab1
0.166667	0	5	catabolic process;cellular catabolic process;cellular macromolecule catabolic process;cellular macromolecule metabolic process;cellular metabolic process;cellular nitrogen compound metabolic process;cellular process;macromolecule catabolic process;macromolecule metabolic process;metabolic process;mRNA catabolic process;mRNA metabolic process;nitrogen compound metabolic process;nuclear-transcribed…	binding;catalytic activity;GTP binding;GTPase activity;guanyl nucleotide binding;guanyl ribonucleotide binding;hydrolase activity;hydrolase activity, acting on acid anhydrides;hydrolase activity, acting on acid anhydrides, in phosphorus-containing anhydrides;nucleic acid binding;nucleoside-triphosphatase activity;nucleotide binding;purine nucleotide binding;purine ribonucleoside triphosphate bind…		catabolic process;cellular nitrogen compound metabolic process			Q8R050	Eukaryotic peptide chain release factor GTP-binding subunit ERF3A	Gspt1
0.166667	0	5	biological regulation;dosage compensation;dosage compensation, by inactivation of X chromosome;regulation of biological process;regulation of gene expression;regulation of gene expression, epigenetic;regulation of macromolecule metabolic process;regulation of metabolic process	binding;nucleic acid binding;RNA binding;translation factor activity, nucleic acid binding;translation initiation factor activity				RNA transport	P48024	Eukaryotic translation initiation factor 1	Eif1
0.166667	0	5		catalytic activity;sedoheptulose-7-phosphate:D-glyceraldehyde-3-phosphate glyceronetransferase activity;transferase activity;transferase activity, transferring aldehyde or ketonic groups				Pentose phosphate pathway	Q93092	Transaldolase	Taldo1
0.162162	5	36	alcohol biosynthetic process;alcohol catabolic process;alcohol metabolic process;anatomical structure formation involved in morphogenesis;angiogenesis;biosynthetic process;carbohydrate biosynthetic process;carbohydrate catabolic process;carbohydrate metabolic process;catabolic process;cellular biosynthetic process;cellular carbohydrate biosynthetic process;cellular carbohydrate catabolic process;…	binding;catalytic activity;cytokine activity;glucose-6-phosphate isomerase activity;growth factor activity;intramolecular oxidoreductase activity;intramolecular oxidoreductase activity, interconverting aldoses and ketoses;isomerase activity;protein binding;receptor binding	cell part;cytoplasm;extracellular region part;extracellular space;intracellular part	anatomical structure formation involved in morphogenesis;biosynthetic process;carbohydrate metabolic process;catabolic process;generation of precursor metabolites and energy;small molecule metabolic process	cytoplasm;extracellular space	Amino sugar and nucleotide sugar metabolism;Glycolysis / Gluconeogenesis;Pentose phosphate pathway;Starch and sucrose metabolism	P06745	Glucose-6-phosphate isomerase	Gpi
0.153846	1	12	biological regulation;catabolic process;cellular catabolic process;cellular macromolecule catabolic process;cellular macromolecule metabolic process;cellular metabolic process;cellular process;macromolecule catabolic process;macromolecule metabolic process;metabolic process;modification-dependent macromolecule catabolic process;modification-dependent protein catabolic process;negative regulation …	adenyl nucleotide binding;adenyl ribonucleotide binding;ATP binding;binding;catalytic activity;G-protein-coupled receptor binding;hormone receptor binding;hydrolase activity;hydrolase activity, acting on acid anhydrides;hydrolase activity, acting on acid anhydrides, in phosphorus-containing anhydrides;nucleoside-triphosphatase activity;nucleotide binding;peptide hormone receptor binding;protein b…	cell part;cytoplasm;intracellular membrane-bounded organelle;intracellular organelle;intracellular part;macromolecular complex;membrane-bounded organelle;nucleus;organelle;proteasome complex;protein complex	catabolic process	cytoplasm;nucleus;organelle;protein complex	Proteasome	P62196	26S protease regulatory subunit 8	Psmc5
0.153846	1	12		adenyl nucleotide binding;adenyl ribonucleotide binding;ATP binding;binding;nucleotide binding;purine nucleotide binding;purine ribonucleoside triphosphate binding;purine ribonucleotide binding;ribonucleotide binding					P61164	Alpha-centractin	Actr1a
0.148936	6	46		binding;nucleic acid binding;RNA binding;translation elongation factor activity;translation factor activity, nucleic acid binding	cell part;cytoplasmic part;eukaryotic translation elongation factor 1 complex;intracellular part;macromolecular complex;protein complex		protein complex		Q9D8N0	Elongation factor 1-gamma	Eef1g
0.144737	10	75	biological regulation;biosynthetic process;cellular biosynthetic process;cellular macromolecule metabolic process;cellular metabolic process;cellular nitrogen compound biosynthetic process;cellular nitrogen compound metabolic process;cellular process;cellular protein metabolic process;macromolecule metabolic process;metabolic process;nitric oxide biosynthetic process;nitric oxide metabolic proces…	adenyl nucleotide binding;adenyl ribonucleotide binding;ATP binding;binding;enzyme regulator activity;identical protein binding;nitric-oxide synthase regulator activity;nucleotide binding;protein binding;protein dimerization activity;protein domain specific binding;protein homodimerization activity;purine nucleotide binding;purine ribonucleoside triphosphate binding;purine ribonucleotide binding;…	cell part;cytoplasmic membrane-bounded vesicle;cytoplasmic part;cytoplasmic vesicle;cytosol;intracellular membrane-bounded organelle;intracellular organelle;intracellular part;melanosome;membrane-bounded organelle;membrane-bounded vesicle;organelle;pigment granule;vesicle	biosynthetic process;cellular nitrogen compound metabolic process;protein folding;response to stress	cytoplasmic membrane-bounded vesicle;cytosol;organelle	Antigen processing and presentation;NOD-like receptor signaling pathway;Pathways in cancer;Plant-pathogen interaction;Progesterone-mediated oocyte maturation;Prostate cancer;Protein processing in endoplasmic reticulum	P07901	Heat shock protein HSP 90-alpha	Hsp90aa1
0.142857	0	6	alcohol metabolic process;carbohydrate metabolic process;cellular carbohydrate metabolic process;cellular metabolic process;cellular process;galactose metabolic process;hexose metabolic process;metabolic process;monosaccharide metabolic process;primary metabolic process;small molecule metabolic process	adenyl nucleotide binding;adenyl ribonucleotide binding;ATP binding;binding;carbohydrate kinase activity;catalytic activity;galactokinase activity;kinase activity;nucleotide binding;phosphotransferase activity, alcohol group as acceptor;purine nucleotide binding;purine ribonucleoside triphosphate binding;purine ribonucleotide binding;ribonucleotide binding;transferase activity;transferase activit…	cell part;cytoplasm;intracellular part	carbohydrate metabolic process;small molecule metabolic process	cytoplasm		Q9R0N0	Galactokinase	Galk1
0.142857	0	6	actin cytoskeleton organization;actin filament-based process;ameboidal cell migration;anatomical structure development;anatomical structure formation involved in morphogenesis;anatomical structure morphogenesis;anterior/posterior axis specification;anterior/posterior axis specification, embryo;anterior/posterior pattern specification;apical protein localization;asymmetric protein localization;axi…		cell part;cell projection membrane;cell projection part;cytoplasm;integral to membrane;intracellular part;intrinsic to membrane;lamellipodium membrane;leading edge membrane;membrane part;plasma membrane part	anatomical structure development;anatomical structure formation involved in morphogenesis;cell motility;cellular component assembly;cytoskeleton organization;embryo development;locomotion	cytoplasm	Regulation of actin cytoskeleton	P28660	Nck-associated protein 1	Nckap1
0.142857	0	6	biological regulation;cell cycle;cellular macromolecule metabolic process;cellular metabolic process;cellular process;cellular protein metabolic process;macromolecule metabolic process;metabolic process;primary metabolic process;protein folding;protein metabolic process;regulation of biological process;regulation of cell division;regulation of cell proliferation;regulation of cellular process;reg…	catalytic activity;cis-trans isomerase activity;isomerase activity;peptidyl-prolyl cis-trans isomerase activity	cell part;cytoplasm;intracellular organelle part;intracellular part;nuclear body;nuclear part;nuclear speck;nucleoplasm part;organelle part	cell cycle;protein folding	cytoplasm	RIG-I-like receptor signaling pathway	Q9QUR7	Peptidyl-prolyl cis-trans isomerase NIMA-interacting 1	Pin1
0.142857	0	6	amine metabolic process;amino acid activation;carboxylic acid metabolic process;cellular amine metabolic process;cellular amino acid metabolic process;cellular ketone metabolic process;cellular macromolecule metabolic process;cellular metabolic process;cellular nitrogen compound metabolic process;cellular process;macromolecule metabolic process;metabolic process;ncRNA metabolic process;nitrogen c…	adenyl nucleotide binding;adenyl ribonucleotide binding;aminoacyl-tRNA ligase activity;ATP binding;binding;catalytic activity;cation binding;ion binding;ligase activity;ligase activity, forming aminoacyl-tRNA and related compounds;ligase activity, forming carbon-oxygen bonds;magnesium ion binding;metal ion binding;nucleic acid binding;nucleotide binding;phenylalanine-tRNA ligase activity;purine n…	cell part;cytoplasm;intracellular part	cellular amino acid metabolic process;cellular nitrogen compound metabolic process;small molecule metabolic process;tRNA metabolic process	cytoplasm	Aminoacyl-tRNA biosynthesis	Q9WUA2	Phenylalanine--tRNA ligase beta subunit	Farsb
0.142857	2	20	biosynthetic process;carboxylic acid biosynthetic process;carboxylic acid metabolic process;cellular biosynthetic process;cellular ketone metabolic process;cellular lipid metabolic process;cellular metabolic process;cellular process;fatty acid biosynthetic process;fatty acid metabolic process;icosanoid biosynthetic process;icosanoid metabolic process;lipid biosynthetic process;lipid metabolic pro…	binding;catalytic activity;intramolecular oxidoreductase activity;isomerase activity;prostaglandin-E synthase activity;protein binding;unfolded protein binding	cell part;cytoplasm;intracellular part	biosynthetic process;lipid metabolic process;small molecule metabolic process	cytoplasm		Q9R0Q7	Prostaglandin E synthase 3	Ptges3
0.142857	0	6	amine metabolic process;amino acid activation;carboxylic acid metabolic process;cellular amine metabolic process;cellular amino acid metabolic process;cellular ketone metabolic process;cellular macromolecule metabolic process;cellular metabolic process;cellular nitrogen compound metabolic process;cellular process;macromolecule metabolic process;metabolic process;ncRNA metabolic process;nitrogen c…	adenyl nucleotide binding;adenyl ribonucleotide binding;aminoacyl-tRNA ligase activity;ATP binding;binding;catalytic activity;ligase activity;ligase activity, forming aminoacyl-tRNA and related compounds;ligase activity, forming carbon-oxygen bonds;nucleotide binding;purine nucleotide binding;purine ribonucleoside triphosphate binding;purine ribonucleotide binding;ribonucleotide binding;threonine…	cell part;cytoplasm;intracellular part	cellular amino acid metabolic process;cellular nitrogen compound metabolic process;small molecule metabolic process;tRNA metabolic process	cytoplasm	Aminoacyl-tRNA biosynthesis	Q9D0R2	Threonine--tRNA ligase, cytoplasmic	Tars
0.142857	0	6	actin cytoskeleton organization;actin filament-based process;cellular component organization;cellular component organization at cellular level;cellular component organization or biogenesis;cellular component organization or biogenesis at cellular level;cellular process;cytoskeleton organization;organelle organization	actin binding;actin filament binding;binding;cytoskeletal protein binding;protein binding	actin cytoskeleton;cell part;cytoplasm;cytoskeleton;intracellular non-membrane-bounded organelle;intracellular organelle;intracellular part;non-membrane-bounded organelle;organelle	cytoskeleton organization	cytoplasm;cytoskeleton;organelle		Q8BH44	Coronin-2B	Coro2b
0.142857	0	6	biological regulation;biosynthetic process;cellular biosynthetic process;cellular macromolecule biosynthetic process;cellular macromolecule metabolic process;cellular metabolic process;cellular nitrogen compound metabolic process;cellular process;electron transport chain;establishment of localization;establishment of localization in cell;generation of precursor metabolites and energy;intracellula…	binding;catalytic activity;cation binding;DNA binding;DNA polymerase activity;DNA-directed DNA polymerase activity;ion binding;metal ion binding;nucleic acid binding;nucleotidyltransferase activity;protein binding;transcription factor binding;transferase activity;transferase activity, transferring phosphorus-containing groups;transition metal ion binding;zinc ion binding	cell part;cytoplasm;intracellular non-membrane-bounded organelle;intracellular organelle;intracellular organelle part;intracellular part;macromolecular complex;NLS-dependent protein nuclear import complex;non-membrane-bounded organelle;nuclear part;nucleocytoplasmic shuttling complex;nucleolus;organelle;organelle part;protein complex	biosynthetic process;cellular nitrogen compound metabolic process;generation of precursor metabolites and energy;nucleocytoplasmic transport;transport	cytoplasm;nucleolus;organelle;protein complex		Q7TPV4	Myb-binding protein 1A	Mybbp1a
0.142857	0	6	anatomical structure morphogenesis;biological adhesion;cell adhesion;cell part morphogenesis;cell projection morphogenesis;cell projection organization;cellular component morphogenesis;cellular component organization;cellular component organization at cellular level;cellular component organization or biogenesis;cellular component organization or biogenesis at cellular level;cellular developmental…	actin binding;binding;cytoskeletal protein binding;protein binding	adherens junction;anchoring junction;cell junction;cell part;cell projection;cell-substrate adherens junction;cell-substrate junction;cytoplasm;focal adhesion;intracellular membrane-bounded organelle;intracellular organelle;intracellular part;lamellipodium;membrane-bounded organelle;nucleus;organelle	cell adhesion	cytoplasm;nucleus;organelle	Focal adhesion	Q9EPC1	Alpha-parvin	Parva
0.142857	0	6	cellular process;cellular response to chemical stimulus;cellular response to organic cyclic compound;cellular response to organic substance;cellular response to stimulus;response to chemical stimulus;response to organic cyclic compound;response to organic substance;response to stimulus		cell part;cytoplasm;intracellular membrane-bounded organelle;intracellular organelle;intracellular part;membrane-bounded organelle;nucleus;organelle		cytoplasm;nucleus;organelle	RNA transport	Q8C570	mRNA export factor	Rae1
0.142857	0	6	catabolic process;cellular catabolic process;cellular macromolecule catabolic process;cellular macromolecule metabolic process;cellular metabolic process;cellular process;macromolecule catabolic process;macromolecule metabolic process;metabolic process;modification-dependent macromolecule catabolic process;modification-dependent protein catabolic process;primary metabolic process;protein metaboli…	catalytic activity;endopeptidase activity;hydrolase activity;peptidase activity;peptidase activity, acting on L-amino acid peptides;threonine-type endopeptidase activity;threonine-type peptidase activity	cell part;cytoplasm;intracellular membrane-bounded organelle;intracellular organelle;intracellular part;macromolecular complex;membrane-bounded organelle;nucleus;organelle;proteasome core complex, alpha-subunit complex;protein complex	catabolic process	cytoplasm;nucleus;organelle;protein complex	Proteasome	Q9CWH6	Proteasome subunit alpha type-7-like	Psma8
0.142857	0	6	catabolic process;cellular catabolic process;cellular macromolecule catabolic process;cellular macromolecule metabolic process;cellular metabolic process;cellular process;macromolecule catabolic process;macromolecule metabolic process;metabolic process;modification-dependent macromolecule catabolic process;modification-dependent protein catabolic process;primary metabolic process;proteasomal prot…	catalytic activity;endopeptidase activity;hydrolase activity;peptidase activity;peptidase activity, acting on L-amino acid peptides;threonine-type endopeptidase activity;threonine-type peptidase activity	cell part;cytoplasm;intracellular membrane-bounded organelle;intracellular organelle;intracellular part;macromolecular complex;membrane-bounded organelle;nucleus;organelle;proteasome core complex;protein complex	catabolic process;response to stress	cytoplasm;nucleus;organelle;protein complex	Proteasome	O55234	Proteasome subunit beta type-5	Psmb5
0.142857	0	6	establishment of localization;transport	catalytic activity;hydrolase activity;hydrolase activity, acting on acid anhydrides;hydrolase activity, acting on acid anhydrides, in phosphorus-containing anhydrides;motor activity;nucleoside-triphosphatase activity;pyrophosphatase activity	cell part;cytoplasm;cytoskeletal part;dynein complex;intracellular organelle part;intracellular part;macromolecular complex;microtubule;microtubule associated complex;organelle;organelle part;protein complex;vesicle	transport	cytoplasm;organelle;protein complex	Phagosome;Vasopressin-regulated water reabsorption	O88487	Cytoplasmic dynein 1 intermediate chain 2	Dync1i2
0.142857	0	6	behavior;biological regulation;biosynthetic process;cellular biosynthetic process;cellular component assembly;cellular component assembly at cellular level;cellular component organization;cellular component organization at cellular level;cellular component organization or biogenesis;cellular component organization or biogenesis at cellular level;cellular macromolecular complex assembly;cellular m…	binding;chromatin binding;DNA binding;methyl-CpG binding;mRNA binding;nucleic acid binding;nucleotide binding;RNA binding;sequence-specific DNA binding;siRNA binding	cell part;chromatin;chromatin remodeling complex;chromosomal part;cytoplasm;heterochromatin;histone deacetylase complex;intracellular organelle part;intracellular part;macromolecular complex;nuclear part;nucleoplasm part;organelle part;protein complex	biosynthetic process;cellular component assembly;cellular nitrogen compound metabolic process;macromolecular complex assembly;protein complex assembly	cytoplasm;protein complex		Q9Z2E1	Methyl-CpG-binding domain protein 2	Mbd2
0.142857	0	6	biological regulation;catabolic process;cellular catabolic process;cellular macromolecule catabolic process;cellular macromolecule metabolic process;cellular metabolic process;cellular nitrogen compound metabolic process;cellular process;cellular protein metabolic process;cellular response to chemical stimulus;cellular response to misfolded protein;cellular response to organic substance;cellular …	acid-amino acid ligase activity;binding;binding, bridging;catalytic activity;enzyme binding;heat shock protein binding;Hsp70 protein binding;Hsp90 protein binding;identical protein binding;ligase activity;ligase activity, forming carbon-nitrogen bonds;protein binding;protein binding, bridging;protein dimerization activity;protein domain specific binding;protein homodimerization activity;SMAD bind…	cell part;cytoplasm;intracellular part;macromolecular complex;protein complex;ubiquitin conjugating enzyme complex;ubiquitin ligase complex	catabolic process;cellular nitrogen compound metabolic process;DNA metabolic process;protein folding;protein maturation;protein modification process;response to stress	cytoplasm;protein complex	Protein processing in endoplasmic reticulum;Ubiquitin mediated proteolysis	Q9WUD1	STIP1 homology and U box-containing protein 1	Stub1
0.142857	7	55	actin cytoskeleton organization;actin filament-based process;anatomical structure formation involved in morphogenesis;biological regulation;cellular component organization;cellular component organization at cellular level;cellular component organization or biogenesis;cellular component organization or biogenesis at cellular level;cellular process;cytoskeleton organization;developmental process;ma…	actin binding;binding;cytoskeletal protein binding;enzyme binding;GTPase binding;protein binding;Ras GTPase binding;Rho GTPase binding;small GTPase binding	actin cytoskeleton;cell part;cytoplasmic part;cytoskeleton;cytosol;extracellular region;intracellular membrane-bounded organelle;intracellular non-membrane-bounded organelle;intracellular organelle;intracellular part;membrane-bounded organelle;non-membrane-bounded organelle;nucleus;organelle	anatomical structure formation involved in morphogenesis;cytoskeleton organization	cytoskeleton;cytosol;extracellular region;nucleus;organelle	Regulation of actin cytoskeleton;Shigellosis	P62962	Profilin-1	Pfn1
0.142857	18	132	actin cytoskeleton organization;actin filament-based process;biological adhesion;biological regulation;cell adhesion;cell junction assembly;cell junction organization;cell-substrate junction assembly;cellular component assembly;cellular component assembly at cellular level;cellular component organization;cellular component organization at cellular level;cellular component organization or biogenes…	actin binding;binding;cytoskeletal protein binding;insulin receptor binding;protein binding;protein complex binding;receptor binding;structural constituent of cytoskeleton;structural molecule activity	actin cytoskeleton;adherens junction;anchoring junction;cell junction;cell part;cell projection membrane;cell projection part;cell-substrate adherens junction;cell-substrate junction;cytoskeleton;focal adhesion;intracellular non-membrane-bounded organelle;intracellular organelle;intracellular part;leading edge membrane;membrane part;non-membrane-bounded organelle;organelle;plasma membrane part;ru…	cell adhesion;cell junction organization;cellular component assembly;cytoskeleton organization	cytoskeleton;organelle	Focal adhesion	P26039	Talin-1	Tln1
0.142857	0	6	establishment of localization;establishment of protein localization;protein transport;transport		cell part;cytoplasmic part;cytosol;endosomal part;endosome membrane;intracellular organelle part;intracellular part;late endosome membrane;membrane;organelle membrane;organelle part	transport	cytosol	Endocytosis	Q9D8B3	Charged multivesicular body protein 4b	Chmp4b
0.142857	0	6	acetyl-CoA biosynthetic process;acetyl-CoA biosynthetic process from pyruvate;acetyl-CoA metabolic process;alcohol catabolic process;alcohol metabolic process;biosynthetic process;carbohydrate catabolic process;carbohydrate metabolic process;carboxylic acid metabolic process;catabolic process;cellular biosynthetic process;cellular carbohydrate catabolic process;cellular carbohydrate metabolic pro…	acetyltransferase activity;catalytic activity;dihydrolipoamide S-acyltransferase activity;dihydrolipoyllysine-residue acetyltransferase activity;S-acetyltransferase activity;S-acyltransferase activity;transferase activity;transferase activity, transferring acyl groups;transferase activity, transferring acyl groups other than amino-acyl groups	cell part;cytoplasmic part;intracellular organelle part;intracellular part;macromolecular complex;mitochondrial part;mitochondrial pyruvate dehydrogenase complex;organelle part;protein complex;pyruvate dehydrogenase complex	biosynthetic process;carbohydrate metabolic process;catabolic process;cofactor metabolic process;generation of precursor metabolites and energy;small molecule metabolic process	protein complex	Citrate cycle (TCA cycle);Glycolysis / Gluconeogenesis;Pyruvate metabolism	Q8BMF4	Dihydrolipoyllysine-residue acetyltransferase component of pyruvate dehydrogenase complex, mitochondrial	Dlat
0.142857	0	6		binding;nucleic acid binding;RNA binding;translation factor activity, nucleic acid binding;translation initiation factor activity	cell part;cytoplasmic part;eukaryotic translation initiation factor 3 complex;intracellular part;macromolecular complex;protein complex		protein complex	Measles;RNA transport	Q91WK2	Eukaryotic translation initiation factor 3 subunit H	Eif3h
0.142857	0	6	biosynthetic process;cellular biosynthetic process;cellular macromolecule biosynthetic process;cellular macromolecule metabolic process;cellular metabolic process;cellular process;cellular protein metabolic process;macromolecule biosynthetic process;macromolecule metabolic process;metabolic process;primary metabolic process;protein metabolic process;translation	binding;cation binding;ion binding;metal ion binding;structural constituent of ribosome;structural molecule activity		biosynthetic process;translation		Ribosome	P61514	60S ribosomal protein L37a	Rpl37a
0.142857	0	6	anatomical structure development;biological regulation;developmental process;hemopoiesis;hemopoietic or lymphoid organ development;organ development;positive regulation of biological process;positive regulation of cell proliferation;positive regulation of cellular process;regulation of biological process;regulation of cell proliferation;regulation of cellular process	binding;cation binding;ion binding;metal ion binding;protein binding;transition metal ion binding;zinc ion binding	cell cortex;cell part;cytoplasmic part;intracellular part	anatomical structure development			Q9DCT8	Cysteine-rich protein 2	Crip2
0.142857	0	6	apoptosis;biological regulation;biosynthetic process;cell death;cellular biosynthetic process;cellular macromolecule biosynthetic process;cellular macromolecule metabolic process;cellular metabolic process;cellular nitrogen compound metabolic process;cellular process;death;macromolecule biosynthetic process;macromolecule metabolic process;metabolic process;mRNA metabolic process;mRNA processing;n…	binding;DNA binding;nucleic acid binding;nucleotide binding;RNA binding	cell part;intracellular part;macromolecular complex;ribonucleoprotein complex	biosynthetic process;cell death;cellular nitrogen compound metabolic process;mRNA processing		Spliceosome	Q3UEB3	Poly(U)-binding-splicing factor PUF60	Puf60
0.137931	11	86	establishment of localization;establishment of localization in cell;establishment of protein localization;intracellular protein transport;intracellular transport;nuclear import;nuclear transport;nucleocytoplasmic transport;protein import;protein import into nucleus;protein targeting;protein transport;ribosomal protein import into nucleus;transport	protein transporter activity;substrate-specific transporter activity;transporter activity	cell part;cytoplasm;intracellular part;macromolecular complex;protein complex	nucleocytoplasmic transport;protein targeting;transport	cytoplasm;protein complex	RNA transport	P70168	Importin subunit beta-1	Kpnb1
0.137931	3	28	ATP hydrolysis coupled proton transport;cation transport;cellular process;energy coupled proton transport, against electrochemical gradient;establishment of localization;hydrogen transport;ion transmembrane transport;ion transport;monovalent inorganic cation transport;proton transport;transmembrane transport;transport	active transmembrane transporter activity;adenyl nucleotide binding;adenyl ribonucleotide binding;ATP binding;ATPase activity;ATPase activity, coupled;ATPase activity, coupled to movement of substances;ATPase activity, coupled to transmembrane movement of ions;ATPase activity, coupled to transmembrane movement of substances;binding;catalytic activity;cation transmembrane transporter activity;cati…	apical plasma membrane;cell part;cell projection;cytoplasmic part;cytosol;intracellular membrane-bounded organelle;intracellular organelle;intracellular part;macromolecular complex;membrane part;membrane-bounded organelle;microvillus;mitochondrion;organelle;plasma membrane part;protein complex;proton-transporting two-sector ATPase complex, catalytic domain;proton-transporting V-type ATPase, V1 do…	transmembrane transport;transport	cytosol;mitochondrion;organelle;protein complex	Collecting duct acid secretion;Epithelial cell signaling in Helicobacter pylori infection;Oxidative phosphorylation;Phagosome;Rheumatoid arthritis;Vibrio cholerae infection	P50516	V-type proton ATPase catalytic subunit A	Atp6v1a
0.136364	2	21	biological regulation;biosynthetic process;cell cycle;cellular biosynthetic process;cellular component assembly;cellular component assembly at cellular level;cellular component organization;cellular component organization at cellular level;cellular component organization or biogenesis;cellular component organization or biogenesis at cellular level;cellular macromolecule biosynthetic process;cellu…		CAF-1 complex;cell part;chromatin assembly complex;chromatin remodeling complex;ESC/E(Z) complex;histone deacetylase complex;histone methyltransferase complex;intracellular organelle part;intracellular part;macromolecular complex;methyltransferase complex;nuclear part;nucleoplasm part;NuRD complex;organelle part;PcG protein complex;protein complex;transcriptional repressor complex	biosynthetic process;cell cycle;cellular component assembly;cellular nitrogen compound metabolic process;chromosome organization;DNA metabolic process	protein complex		Q60972	Histone-binding protein RBBP4	Rbbp4
0.133333	1	14		binding;nucleic acid binding;RNA binding;translation factor activity, nucleic acid binding;translation initiation factor activity	cell part;cytoplasmic part;eukaryotic translation initiation factor 3 complex;intracellular part;macromolecular complex;protein complex		protein complex	RNA transport	Q9QZD9	Eukaryotic translation initiation factor 3 subunit I	Eif3i
0.127517	18	148		binding;catalytic activity;GTP binding;GTPase activity;guanyl nucleotide binding;guanyl ribonucleotide binding;hydrolase activity;hydrolase activity, acting on acid anhydrides;hydrolase activity, acting on acid anhydrides, in phosphorus-containing anhydrides;nucleic acid binding;nucleoside-triphosphatase activity;nucleotide binding;purine nucleotide binding;purine ribonucleoside triphosphate bind…	cell part;cytoplasm;intracellular part		cytoplasm		P58252	Elongation factor 2	Eef2
0.125	0	7	catabolic process;cellular catabolic process;cellular metabolic process;cellular nitrogen compound catabolic process;cellular nitrogen compound metabolic process;cellular process;cofactor catabolic process;cofactor metabolic process;heme catabolic process;heme metabolic process;heterocycle catabolic process;heterocycle metabolic process;metabolic process;nitrogen compound metabolic process;pigmen…	biliverdin reductase activity;binding;catalytic activity;cation binding;ion binding;metal ion binding;nucleotide binding;oxidoreductase activity;oxidoreductase activity, acting on the CH-CH group of donors;oxidoreductase activity, acting on the CH-CH group of donors, NAD or NADP as acceptor;transition metal ion binding;zinc ion binding	cell part;cytoplasm;intracellular part	catabolic process;cellular nitrogen compound metabolic process;cofactor metabolic process	cytoplasm	Porphyrin and chlorophyll metabolism	Q9CY64	Biliverdin reductase A	Blvra
0.125	0	7	anatomical structure development;biological regulation;biosynthetic process;cell cycle phase;cell cycle process;cellular biosynthetic process;cellular component assembly;cellular component assembly at cellular level;cellular component organization;cellular component organization at cellular level;cellular component organization or biogenesis;cellular component organization or biogenesis at cellul…	binding;DNA binding;nucleic acid binding;nucleic acid binding transcription factor activity;sequence-specific DNA binding transcription factor activity	cell part;chromosomal part;condensed chromosome kinetochore;cytoplasm;intracellular non-membrane-bounded organelle;intracellular organelle;intracellular organelle part;intracellular part;kinetochore;macromolecular complex;non-membrane-bounded organelle;nuclear matrix;nuclear part;nucleoplasm;organelle;organelle part;protein complex	anatomical structure development;biosynthetic process;cellular component assembly;cellular nitrogen compound metabolic process;macromolecular complex assembly;mitosis;protein complex assembly;transport	cytoplasm;nucleoplasm;organelle;protein complex		Q8CJF7	Protein ELYS	Ahctf1
0.125	0	7	establishment of localization;establishment of localization in cell;establishment of protein localization;intracellular protein transport;intracellular transport;protein transport;transport	binding;protein binding;protein transporter activity;substrate-specific transporter activity;transporter activity	cell part;cytoplasm;intracellular membrane-bounded organelle;intracellular organelle;intracellular part;membrane-bounded organelle;nucleus;organelle	transport	cytoplasm;nucleus;organelle		Q8VI75	Importin-4	Ipo4
0.125	0	7	ATP catabolic process;ATP metabolic process;biological regulation;catabolic process;cellular catabolic process;cellular macromolecule metabolic process;cellular metabolic process;cellular nitrogen compound catabolic process;cellular nitrogen compound metabolic process;cellular process;cellular protein metabolic process;heterocycle catabolic process;heterocycle metabolic process;macromolecule meta…	adenyl nucleotide binding;adenyl ribonucleotide binding;ATP binding;binding;catalytic activity;cis-trans isomerase activity;enzyme activator activity;enzyme binding;enzyme regulator activity;identical protein binding;isomerase activity;nucleotide binding;peptidyl-prolyl cis-trans isomerase activity;phosphatase activator activity;phosphatase binding;phosphatase regulator activity;protein binding;p…	cell part;cytoplasm;intracellular membrane-bounded organelle;intracellular organelle;intracellular part;membrane-bounded organelle;nucleus;organelle	catabolic process;cellular nitrogen compound metabolic process;nucleobase-containing compound catabolic process;protein folding;small molecule metabolic process	cytoplasm;nucleus;organelle		P58389	Serine/threonine-protein phosphatase 2A activator	Ppp2r4
0.125	0	7	biological regulation;cell cycle process;cellular component assembly;cellular component assembly at cellular level;cellular component organization;cellular component organization at cellular level;cellular component organization or biogenesis;cellular component organization or biogenesis at cellular level;cellular localization;cellular macromolecular complex assembly;cellular macromolecular compl…	adenyl nucleotide binding;adenyl ribonucleotide binding;ATP binding;binding;catalytic activity;cation binding;ion binding;kinase activity;metal ion binding;nucleotide binding;phosphotransferase activity, alcohol group as acceptor;protein kinase activity;protein serine/threonine kinase activity;purine nucleotide binding;purine ribonucleoside triphosphate binding;purine ribonucleotide binding;ribon…	cell part;cytoplasm;cytoskeletal part;intracellular non-membrane-bounded organelle;intracellular organelle;intracellular organelle part;intracellular part;non-membrane-bounded organelle;organelle;organelle part;spindle	cellular component assembly;macromolecular complex assembly;protein complex assembly	cytoplasm;organelle		O70126	Aurora kinase B	Aurkb
0.125	0	7	cell cycle phase;cell cycle process;cellular component organization;cellular component organization at cellular level;cellular component organization or biogenesis;cellular component organization or biogenesis at cellular level;cellular process;chromosome segregation;cytokinesis;mitosis;nuclear division;organelle fission;organelle organization		cell part;central element;centromeric heterochromatin;chromatin;chromosomal part;condensed chromosome kinetochore;cytoplasm;cytoskeletal part;heterochromatin;intracellular non-membrane-bounded organelle;intracellular organelle;intracellular organelle part;intracellular part;kinetochore;macromolecular complex;microtubule;midbody;non-membrane-bounded organelle;nuclear chromosome part;nuclear part;o…	chromosome segregation;mitosis	cytoplasm;organelle;protein complex		Q9WU62	Inner centromere protein	Incenp
0.125	0	7	biological regulation;cell cycle phase;cell cycle process;cell division;cellular component organization;cellular component organization at cellular level;cellular component organization or biogenesis;cellular component organization or biogenesis at cellular level;cellular localization;cellular macromolecule localization;cellular process;cellular protein localization;localization;macromolecule loc…	binding;cytoskeletal protein binding;microtubule binding;microtubule plus-end binding;protein binding;tubulin binding	cell cortex part;cell part;cell projection membrane;cell projection part;cortical cytoskeleton;cortical microtubule cytoskeleton;cytoplasmic microtubule;cytoplasmic part;cytoskeletal part;cytoskeleton;Golgi apparatus;intracellular membrane-bounded organelle;intracellular non-membrane-bounded organelle;intracellular organelle;intracellular organelle part;intracellular part;macromolecular complex;m…	cell division;mitosis	cytoskeleton;Golgi apparatus;organelle;protein complex		Q61166	Microtubule-associated protein RP/EB family member 1	Mapre1
0.125	0	7	activation of immune response;anatomical structure development;anatomical structure morphogenesis;antigen receptor-mediated signaling pathway;apoptosis;B cell receptor signaling pathway;biological regulation;biosynthetic process;blood vessel development;caveolin-mediated endocytosis;cell cycle;cell death;cell proliferation;cell surface receptor linked signaling pathway;cellular aromatic compound …	adenyl nucleotide binding;adenyl ribonucleotide binding;ATP binding;binding;catalytic activity;kinase activity;MAP kinase activity;molecular transducer activity;nucleotide binding;phosphoprotein binding;phosphotransferase activity, alcohol group as acceptor;phosphotyrosine binding;protein binding;protein kinase activity;protein phosphorylated amino acid binding;protein serine/threonine kinase act…	adherens junction;anchoring junction;caveola;cell junction;cell part;cell projection;cell-substrate adherens junction;cell-substrate junction;cytoplasmic part;cytoskeletal part;cytosol;early endosome;endosome;focal adhesion;Golgi apparatus;intracellular membrane-bounded organelle;intracellular organelle;intracellular organelle part;intracellular part;late endosome;membrane part;membrane raft;memb…	anatomical structure development;biosynthetic process;cell cycle;cell death;cell proliferation;cellular nitrogen compound metabolic process;immune system process;membrane organization;response to stress;signal transduction;small molecule metabolic process;transport;vesicle-mediated transport	cytosol;endosome;Golgi apparatus;microtubule organizing center;mitochondrion;nucleoplasm;organelle	Acute myeloid leukemia;Adherens junction;Aldosterone-regulated sodium reabsorption;Alzheimer's disease;Axon guidance;B cell receptor signaling pathway;Bladder cancer;Chagas disease (American trypanosomiasis);Chemokine signaling pathway;Chronic myeloid leukemia;Colorectal cancer;Dorso-ventral axis formation;Endometrial cancer;ErbB signaling pathway;Fc epsilon RI signaling pathway;Fc gamma R-mediat…	P63085	Mitogen-activated protein kinase 1	Mapk1
0.125	0	7	cellular component disassembly;cellular component disassembly at cellular level;cellular component movement;cellular component organization;cellular component organization at cellular level;cellular component organization or biogenesis;cellular component organization or biogenesis at cellular level;cellular macromolecular complex disassembly;cellular macromolecular complex subunit organization;ce…	binding;catalytic activity;hydrolase activity;hydrolase activity, acting on acid anhydrides;hydrolase activity, acting on acid anhydrides, in phosphorus-containing anhydrides;microtubule motor activity;motor activity;nucleoside-triphosphatase activity;protein binding;pyrophosphatase activity	cell part;cytoplasmic part;cytoskeletal part;cytosol;intracellular organelle part;intracellular part;kinesin complex;macromolecular complex;microtubule;microtubule associated complex;organelle part;protein complex		cytosol;protein complex		O88447	Kinesin light chain 1	Klc1
0.125	0	7	cell cycle phase;cell cycle process;cellular process;meiosis I		cell part;intracellular part;macromolecular complex;proteasome regulatory particle;protein complex		protein complex	Proteasome	Q9WVJ2	26S proteasome non-ATPase regulatory subunit 13	Psmd13
0.125	0	7	biological regulation;cellular component assembly;cellular component assembly at cellular level;cellular component organization;cellular component organization at cellular level;cellular component organization or biogenesis;cellular component organization or biogenesis at cellular level;cellular macromolecular complex assembly;cellular macromolecular complex subunit organization;cellular macromol…	binding;nucleic acid binding;ribonucleoprotein binding;ribosome binding;RNA binding;translation factor activity, nucleic acid binding;translation initiation factor activity;tRNA binding	cell part;cytoplasmic part;eukaryotic translation initiation factor 2 complex;intracellular part;macromolecular complex;protein complex	cellular component assembly;macromolecular complex assembly;protein modification process;ribonucleoprotein complex assembly;signal transduction	protein complex		Q8BJW6	Eukaryotic translation initiation factor 2A	Eif2a
0.125	0	7	cellular component organization;cellular component organization at cellular level;cellular component organization or biogenesis;cellular component organization or biogenesis at cellular level;cellular membrane organization;cellular process;establishment of localization;establishment of protein localization;membrane organization;mitochondrial membrane organization;mitochondrion organization;organe…	catalytic activity;hydrolase activity;hydrolase activity, acting on ester bonds;phosphatase activity;phosphoprotein phosphatase activity;phosphoric ester hydrolase activity;protein serine/threonine phosphatase activity;protein tyrosine phosphatase activity	cell part;cytoplasmic part;integral to membrane;intracellular organelle part;intracellular part;intrinsic to membrane;macromolecular complex;membrane part;mitochondrial inner membrane presequence translocase complex;mitochondrial membrane part;mitochondrial part;organelle part;protein complex	membrane organization;mitochondrion organization;transport	protein complex		Q9D880	Mitochondrial import inner membrane translocase subunit TIM50	Timm50
0.125	0	7	amine biosynthetic process;amine metabolic process;asparagine biosynthetic process;asparagine metabolic process;aspartate family amino acid biosynthetic process;aspartate family amino acid metabolic process;biosynthetic process;carboxylic acid biosynthetic process;carboxylic acid metabolic process;cellular amine metabolic process;cellular amino acid biosynthetic process;cellular amino acid metabo…	adenyl nucleotide binding;adenyl ribonucleotide binding;asparagine synthase (glutamine-hydrolyzing) activity;ATP binding;binding;carbon-nitrogen ligase activity, with glutamine as amido-N-donor;catalytic activity;ligase activity;ligase activity, forming carbon-nitrogen bonds;nucleotide binding;purine nucleotide binding;purine ribonucleoside triphosphate binding;purine ribonucleotide binding;ribon…		biosynthetic process;cellular amino acid metabolic process;cellular nitrogen compound metabolic process;small molecule metabolic process		Alanine, aspartate and glutamate metabolism;Nitrogen metabolism	Q61024	Asparagine synthetase [glutamine-hydrolyzing]	Asns
0.125	0	7	cellular component organization;cellular component organization or biogenesis;cellular membrane organization;cellular process;endocytosis;establishment of localization;membrane invagination;membrane organization;transport;vesicle-mediated transport	binding;lipid binding;protein binding	cell part;cytoplasmic part;early endosome membrane;endosomal part;endosome membrane;intracellular organelle part;intracellular part;membrane;organelle membrane;organelle part	membrane organization;transport;vesicle-mediated transport		Endocytosis	Q62419	Endophilin-A2	Sh3gl1
0.125	0	7		binding;nucleic acid binding;nucleotide binding;RNA binding;translation factor activity, nucleic acid binding;translation initiation factor activity	cell part;cytoplasmic part;intracellular part;perinuclear region of cytoplasm				Q9WUK2	Eukaryotic translation initiation factor 4H	Eif4h
0.125	0	7	amine metabolic process;amino acid activation;carboxylic acid metabolic process;cellular amine metabolic process;cellular amino acid metabolic process;cellular ketone metabolic process;cellular macromolecule metabolic process;cellular metabolic process;cellular nitrogen compound metabolic process;cellular process;histidyl-tRNA aminoacylation;macromolecule metabolic process;metabolic process;ncRNA…	adenyl nucleotide binding;adenyl ribonucleotide binding;aminoacyl-tRNA ligase activity;ATP binding;binding;catalytic activity;histidine-tRNA ligase activity;ligase activity;ligase activity, forming aminoacyl-tRNA and related compounds;ligase activity, forming carbon-oxygen bonds;nucleotide binding;purine nucleotide binding;purine ribonucleoside triphosphate binding;purine ribonucleotide binding;r…		cellular amino acid metabolic process;cellular nitrogen compound metabolic process;small molecule metabolic process;tRNA metabolic process		Aminoacyl-tRNA biosynthesis	Q61035	Histidine--tRNA ligase, cytoplasmic	Hars
0.125	0	7		acetyltransferase activity;catalytic activity;N-acetyltransferase activity;N-acyltransferase activity;transferase activity;transferase activity, transferring acyl groups;transferase activity, transferring acyl groups other than amino-acyl groups					Q8VE10	N-alpha-acetyltransferase 40	Naa40
0.12	2	24	catabolic process;macromolecule catabolic process;macromolecule metabolic process;metabolic process;primary metabolic process;protein catabolic process;protein metabolic process	adenyl nucleotide binding;adenyl ribonucleotide binding;ATP binding;binding;catalytic activity;hydrolase activity;hydrolase activity, acting on acid anhydrides;hydrolase activity, acting on acid anhydrides, in phosphorus-containing anhydrides;nucleoside-triphosphatase activity;nucleotide binding;purine nucleotide binding;purine ribonucleoside triphosphate binding;purine ribonucleotide binding;pyr…	cell part;cytoplasm;intracellular membrane-bounded organelle;intracellular organelle;intracellular part;macromolecular complex;membrane-bounded organelle;nucleus;organelle;proteasome complex;protein complex	catabolic process	cytoplasm;nucleus;organelle;protein complex	Proteasome	P62334	26S protease regulatory subunit 10B	Psmc6
0.118421	8	75	alcohol catabolic process;alcohol metabolic process;carbohydrate catabolic process;carbohydrate metabolic process;catabolic process;cellular carbohydrate catabolic process;cellular carbohydrate metabolic process;cellular metabolic process;cellular process;generation of precursor metabolites and energy;glucose catabolic process;glucose metabolic process;glycolysis;hexose catabolic process;hexose m…	adenyl nucleotide binding;adenyl ribonucleotide binding;ATP binding;binding;catalytic activity;kinase activity;nucleotide binding;phosphoglycerate kinase activity;phosphotransferase activity, carboxyl group as acceptor;purine nucleotide binding;purine ribonucleoside triphosphate binding;purine ribonucleotide binding;ribonucleotide binding;transferase activity;transferase activity, transferring ph…	cell part;cytoplasm;intracellular part	carbohydrate metabolic process;catabolic process;generation of precursor metabolites and energy;small molecule metabolic process	cytoplasm	Carbon fixation in photosynthetic organisms;Glycolysis / Gluconeogenesis	P09411	Phosphoglycerate kinase 1	Pgk1
0.117647	3	33	adult behavior;adult locomotory behavior;adult walking behavior;axon cargo transport;axon target recognition;axon transport of mitochondrion;behavior;catabolic process;cell communication;cell proliferation;cellular catabolic process;cellular component movement;cellular macromolecule catabolic process;cellular macromolecule metabolic process;cellular metabolic process;cellular process;cellular pro…	binding;catalytic activity;cysteine-type endopeptidase activity;cysteine-type peptidase activity;endopeptidase activity;exopeptidase activity;hydrolase activity;hydrolase activity, acting on ester bonds;ligase activity;omega peptidase activity;peptidase activity;peptidase activity, acting on L-amino acid peptides;protein binding;small conjugating protein binding;thiolester hydrolase activity;ubiq…	axon;cell body;cell part;cell projection;cytoplasmic part;cytosol;endoplasmic reticulum membrane;endoplasmic reticulum part;intracellular organelle part;intracellular part;membrane;membrane part;neuron projection;neuronal cell body;organelle membrane;organelle part	catabolic process;cell proliferation;cytoskeleton-dependent intracellular transport;neurological system process;protein modification process;response to stress;transport	cytosol	Parkinson's disease	Q9R0P9	Ubiquitin carboxyl-terminal hydrolase isozyme L1	Uchl1
0.117647	1	16	biological regulation;cellular component organization;cellular component organization or biogenesis;cellular membrane organization;cellular process;cellular response to heat;cellular response to stimulus;cellular response to stress;membrane organization;plasma membrane organization;plasma membrane repair;regulation of biological process;regulation of cellular process;regulation of cellular respon…	binding;lipid binding;phospholipid binding	caveola;cell part;cytoplasmic part;cytoplasmic vesicle membrane;cytoplasmic vesicle part;integral to membrane;intracellular organelle part;intracellular part;intrinsic to membrane;membrane;membrane part;membrane raft;nuclear membrane;nuclear part;organelle membrane;organelle part;plasma membrane part;vesicle membrane	membrane organization;plasma membrane organization;response to stress			Q69ZN7	Myoferlin	Myof
0.116279	4	42	biological regulation;cellular macromolecule metabolic process;cellular metabolic process;cellular process;cellular protein metabolic process;macromolecule metabolic process;macromolecule modification;metabolic process;negative regulation of biological process;negative regulation of cell communication;negative regulation of cellular process;negative regulation of cellular response to growth facto…	acid-amino acid ligase activity;amine binding;amino acid binding;binding;carboxylic acid binding;catalytic activity;channel inhibitor activity;channel regulator activity;ion channel inhibitor activity;ligase activity;ligase activity, forming carbon-nitrogen bonds;phosphoprotein binding;phosphoserine binding;phosphothreonine binding;proline-rich region binding;protein binding;protein phosphorylate…	cell fraction;cell part;cytoplasmic part;cytosol;insoluble fraction;intracellular part;macromolecular complex;membrane;membrane fraction;plasma membrane;protein complex;ubiquitin ligase complex	protein modification process	cytosol;plasma membrane;protein complex	Endocytosis;Ubiquitin mediated proteolysis	P46935	E3 ubiquitin-protein ligase NEDD4	Nedd4
0.115789	10	94		adenyl nucleotide binding;adenyl ribonucleotide binding;ATP binding;ATPase activity;ATPase activity, coupled;ATP-dependent helicase activity;binding;catalytic activity;helicase activity;hydrolase activity;hydrolase activity, acting on acid anhydrides;hydrolase activity, acting on acid anhydrides, in phosphorus-containing anhydrides;nucleic acid binding;nucleoside-triphosphatase activity;nucleotid…				RNA transport	P60843	Eukaryotic initiation factor 4A-I	Eif4a1
0.111111	0	8	adenine biosynthetic process;adenine metabolic process;adenine salvage;biosynthetic process;cellular aromatic compound metabolic process;cellular biosynthetic process;cellular metabolic compound salvage;cellular metabolic process;cellular nitrogen compound biosynthetic process;cellular nitrogen compound metabolic process;cellular process;heterocycle biosynthetic process;heterocycle metabolic proc…	adenine phosphoribosyltransferase activity;catalytic activity;transferase activity;transferase activity, transferring glycosyl groups;transferase activity, transferring pentosyl groups	cell part;cytoplasm;intracellular part	biosynthetic process;cellular nitrogen compound metabolic process;small molecule metabolic process	cytoplasm		P08030	Adenine phosphoribosyltransferase	Aprt
0.111111	0	8	biosynthetic process;cellular aromatic compound metabolic process;cellular biosynthetic process;cellular metabolic process;cellular nitrogen compound biosynthetic process;cellular nitrogen compound metabolic process;cellular process;'de novo' IMP biosynthetic process;heterocycle biosynthetic process;heterocycle metabolic process;IMP biosynthetic process;IMP metabolic process;metabolic process;nit…	adenyl nucleotide binding;adenyl ribonucleotide binding;ATP binding;binding;catalytic activity;cation binding;cyclo-ligase activity;hydroxymethyl-, formyl- and related transferase activity;ion binding;ligase activity;ligase activity, forming carbon-nitrogen bonds;metal ion binding;methyltransferase activity;nucleotide binding;phosphoribosylamine-glycine ligase activity;phosphoribosylformylglycina…	cell part;cytoplasm;intracellular part	biosynthetic process;cellular nitrogen compound metabolic process;small molecule metabolic process	cytoplasm	One carbon pool by folate;Purine metabolism	Q64737	Trifunctional purine biosynthetic protein adenosine-3	Gart
0.111111	0	8	biological regulation;biosynthetic process;cellular biosynthetic process;cellular component organization;cellular component organization at cellular level;cellular component organization or biogenesis;cellular component organization or biogenesis at cellular level;cellular macromolecule biosynthetic process;cellular macromolecule metabolic process;cellular metabolic process;cellular nitrogen comp…	binding;catalytic activity;cation binding;DNA (cytosine-5-)-methyltransferase activity;DNA binding;DNA-methyltransferase activity;ion binding;metal ion binding;methyl-CpG binding;methyltransferase activity;nucleic acid binding;nucleotide binding;protein binding;RNA binding;S-adenosylmethionine-dependent methyltransferase activity;sequence-specific DNA binding;transcription factor binding;transfer…	cell part;centromeric heterochromatin;chromatin;chromosomal part;cytoplasm;heterochromatin;intracellular membrane-bounded organelle;intracellular organelle;intracellular organelle part;intracellular part;membrane-bounded organelle;nucleus;organelle;organelle part;replication fork	biosynthetic process;cellular nitrogen compound metabolic process;chromosome organization;DNA metabolic process	cytoplasm;nucleus;organelle	Cysteine and methionine metabolism	P13864	DNA (cytosine-5)-methyltransferase 1	Dnmt1
0.111111	0	8	anatomical structure development;biological regulation;cell differentiation;cellular developmental process;cellular process;developmental process;muscle organ development;muscle structure development;negative regulation of biological process;negative regulation of biosynthetic process;negative regulation of cellular biosynthetic process;negative regulation of cellular macromolecule biosynthetic p…	binding;G-quadruplex RNA binding;mRNA 3'-UTR binding;mRNA binding;nucleic acid binding;protein binding;RNA binding	cell part;contractile fiber part;costamere;cytoplasm;cytoplasmic part;intracellular membrane-bounded organelle;intracellular organelle;intracellular part;macromolecular complex;membrane-bounded organelle;nucleus;organelle;organelle part;polysome;ribonucleoprotein complex	anatomical structure development;cell differentiation	cytoplasm;nucleus;organelle		Q61584	Fragile X mental retardation syndrome-related protein 1	Fxr1
0.111111	0	8	catabolic process;cellular catabolic process;cellular macromolecule catabolic process;cellular macromolecule metabolic process;cellular metabolic process;cellular process;macromolecule catabolic process;macromolecule metabolic process;metabolic process;modification-dependent macromolecule catabolic process;modification-dependent protein catabolic process;primary metabolic process;protein metaboli…	catalytic activity;endopeptidase activity;hydrolase activity;peptidase activity;peptidase activity, acting on L-amino acid peptides;threonine-type endopeptidase activity;threonine-type peptidase activity	cell part;cytoplasm;intracellular membrane-bounded organelle;intracellular organelle;intracellular part;macromolecular complex;membrane-bounded organelle;nucleus;organelle;proteasome core complex, alpha-subunit complex;protein complex	catabolic process	cytoplasm;nucleus;organelle;protein complex	Proteasome	Q9Z2U1	Proteasome subunit alpha type-5	Psma5
0.111111	0	8		enzyme inhibitor activity;enzyme regulator activity;phosphatase inhibitor activity;phosphatase regulator activity	cell part;cytoplasmic membrane-bounded vesicle;cytoplasmic part;cytoplasmic vesicle;intracellular membrane-bounded organelle;intracellular organelle;intracellular part;membrane-bounded organelle;membrane-bounded vesicle;nucleus;organelle;vesicle		cytoplasmic membrane-bounded vesicle;nucleus;organelle		P97822	Acidic leucine-rich nuclear phosphoprotein 32 family member E	Anp32e
0.111111	3	35		carboxylesterase activity;carboxylic ester hydrolase activity;catalytic activity;hydrolase activity;hydrolase activity, acting on ester bonds;S-formylglutathione hydrolase activity;thiolester hydrolase activity	cell part;cytoplasmic membrane-bounded vesicle;cytoplasmic part;cytoplasmic vesicle;intracellular membrane-bounded organelle;intracellular organelle;intracellular part;membrane-bounded organelle;membrane-bounded vesicle;organelle;vesicle		cytoplasmic membrane-bounded vesicle;organelle	Methane metabolism	Q9R0P3	S-formylglutathione hydrolase	Esd
0.111111	0	8	biological adhesion;biological regulation;cell adhesion;cellular process;regulation of anatomical structure morphogenesis;regulation of biological process;regulation of biological quality;regulation of cell morphogenesis;regulation of cell shape;regulation of cellular component organization;regulation of cellular process;regulation of developmental process	binding;lipid binding;phospholipid binding	adherens junction;anchoring junction;cell cortex;cell junction;cell part;cell-substrate adherens junction;cell-substrate junction;cytoplasmic part;cytoskeleton;focal adhesion;intracellular non-membrane-bounded organelle;intracellular organelle;intracellular part;non-membrane-bounded organelle;organelle	cell adhesion	cytoskeleton;organelle		Q8CIB5	Fermitin family homolog 2	Fermt2
0.111111	0	8	carboxylic acid catabolic process;carboxylic acid metabolic process;catabolic process;cellular catabolic process;cellular ketone metabolic process;cellular lipid catabolic process;cellular lipid metabolic process;cellular metabolic process;cellular process;fatty acid catabolic process;fatty acid metabolic process;lipid catabolic process;lipid metabolic process;metabolic process;monocarboxylic aci…	acyl-CoA thioesterase activity;carboxylesterase activity;carboxylic ester hydrolase activity;catalytic activity;CoA hydrolase activity;hydrolase activity;hydrolase activity, acting on ester bonds;palmitoyl-CoA hydrolase activity;thiolester hydrolase activity	cell body;cell part;cell projection;cytoplasmic part;cytosol;intracellular part;neuron projection	catabolic process;lipid metabolic process;small molecule metabolic process	cytosol	Biosynthesis of unsaturated fatty acids	Q91V12	Cytosolic acyl coenzyme A thioester hydrolase	Acot7
0.111111	0	8	macromolecule metabolic process;metabolic process;primary metabolic process;protein metabolic process;proteolysis	binding;catalytic activity;cation binding;hydrolase activity;ion binding;metal ion binding;metallopeptidase activity;peptidase activity;peptidase activity, acting on L-amino acid peptides	cell part;intracellular part;macromolecular complex;proteasome complex;protein complex		protein complex	Proteasome	O35593	26S proteasome non-ATPase regulatory subunit 14	Psmd14
0.111111	0	8	biological regulation;biosynthetic process;cell cycle;cellular biosynthetic process;cellular component assembly;cellular component assembly at cellular level;cellular component organization;cellular component organization at cellular level;cellular component organization or biogenesis;cellular component organization or biogenesis at cellular level;cellular macromolecule biosynthetic process;cellu…		CAF-1 complex;cell part;chromatin assembly complex;intracellular organelle part;intracellular part;macromolecular complex;nuclear part;organelle part;protein complex	biosynthetic process;cell cycle;cellular component assembly;cellular nitrogen compound metabolic process;chromosome organization;DNA metabolic process;response to stress	protein complex		Q9QWF0	Chromatin assembly factor 1 subunit A	Chaf1a
0.111111	0	8	cellular component assembly;cellular component assembly at cellular level;cellular component organization;cellular component organization at cellular level;cellular component organization or biogenesis;cellular component organization or biogenesis at cellular level;cellular macromolecular complex assembly;cellular macromolecular complex subunit organization;cellular process;formation of translati…	binding;nucleic acid binding;RNA binding;translation factor activity, nucleic acid binding;translation initiation factor activity	cell part;cytoplasmic part;eukaryotic translation initiation factor 3 complex;intracellular part;macromolecular complex;protein complex	cellular component assembly;macromolecular complex assembly;ribonucleoprotein complex assembly	protein complex	RNA transport	O70194	Eukaryotic translation initiation factor 3 subunit D	Eif3d
0.111111	0	8	cellular metabolic process;cellular process;electron transport chain;establishment of localization;generation of precursor metabolites and energy;macromolecule metabolic process;metabolic process;oxidation-reduction process;primary metabolic process;protein metabolic process;proteolysis;transport	binding;catalytic activity;cation binding;endopeptidase activity;hydrolase activity;ion binding;metal ion binding;metalloendopeptidase activity;metallopeptidase activity;peptidase activity;peptidase activity, acting on L-amino acid peptides;transition metal ion binding;zinc ion binding		generation of precursor metabolites and energy;transport		Alzheimer's disease;Cardiac muscle contraction;Huntington's disease;Oxidative phosphorylation;Parkinson's disease	Q9DB77	Cytochrome b-c1 complex subunit 2, mitochondrial	Uqcrc2
0.111111	0	8	cellular macromolecule metabolic process;cellular metabolic process;cellular nitrogen compound metabolic process;cellular process;macromolecule metabolic process;metabolic process;nitrogen compound metabolic process;nucleic acid metabolic process;nucleobase-containing compound metabolic process;primary metabolic process;RNA metabolic process	binding;GTP binding;guanyl nucleotide binding;guanyl ribonucleotide binding;nucleic acid binding;nucleotide binding;purine nucleotide binding;purine ribonucleoside triphosphate binding;purine ribonucleotide binding;ribonucleotide binding;RNA binding;translation factor activity, nucleic acid binding;translation initiation factor activity		cellular nitrogen compound metabolic process		RNA transport	P59325	Eukaryotic translation initiation factor 5	Eif5
0.105263	1	18		6-phosphogluconolactonase activity;carboxylic ester hydrolase activity;catalytic activity;hydrolase activity;hydrolase activity, acting on ester bonds	cell part;cytoplasm;intracellular part		cytoplasm	Pentose phosphate pathway	Q9CQ60	6-phosphogluconolactonase	Pgls
0.105263	1	18	biological regulation;biosynthetic process;cellular biosynthetic process;cellular macromolecule biosynthetic process;cellular macromolecule metabolic process;cellular metabolic process;cellular nitrogen compound metabolic process;cellular process;gene silencing;gene silencing by RNA;macromolecule biosynthetic process;macromolecule metabolic process;metabolic process;negative regulation of biologi…	binding;catalytic activity;hydrolase activity;hydrolase activity, acting on ester bonds;nuclease activity;nucleic acid binding	cell part;cytoplasmic membrane-bounded vesicle;cytoplasmic part;cytoplasmic vesicle;intracellular membrane-bounded organelle;intracellular organelle;intracellular part;macromolecular complex;melanosome;membrane-bounded organelle;membrane-bounded vesicle;mitochondrion;nucleus;organelle;pigment granule;ribonucleoprotein complex;RNAi effector complex;RNA-induced silencing complex;vesicle	biosynthetic process;cellular nitrogen compound metabolic process	cytoplasmic membrane-bounded vesicle;mitochondrion;nucleus;organelle		Q78PY7	Staphylococcal nuclease domain-containing protein 1	Snd1
0.102564	3	38	cellular component disassembly;cellular component disassembly at cellular level;cellular component movement;cellular component organization;cellular component organization at cellular level;cellular component organization or biogenesis;cellular component organization or biogenesis at cellular level;cellular localization;cellular macromolecular complex disassembly;cellular macromolecular complex s…	adenyl nucleotide binding;adenyl ribonucleotide binding;ATP binding;binding;catalytic activity;cytoskeletal protein binding;hydrolase activity;hydrolase activity, acting on acid anhydrides;hydrolase activity, acting on acid anhydrides, in phosphorus-containing anhydrides;microtubule binding;microtubule motor activity;motor activity;nucleoside-triphosphatase activity;nucleotide binding;protein bin…	cell part;cell projection;cell projection part;ciliary rootlet;cilium part;cytoplasmic part;cytoskeletal part;cytosol;intracellular organelle part;intracellular part;kinesin complex;macromolecular complex;membrane-bounded organelle;microtubule;microtubule associated complex;neuron projection;organelle;organelle part;perinuclear region of cytoplasm;protein complex;vesicle	cytoskeleton-dependent intracellular transport;transport	cytosol;organelle;protein complex		Q61768	Kinesin-1 heavy chain	Kif5b
0.1	0	9	alcohol catabolic process;alcohol metabolic process;biological regulation;carboxylic acid metabolic process;catabolic process;cellular hormone metabolic process;cellular ketone metabolic process;cellular lipid metabolic process;cellular metabolic process;cellular process;diterpenoid metabolic process;ethanol catabolic process;ethanol metabolic process;fat-soluble vitamin metabolic process;hormone…	alcohol dehydrogenase (NAD) activity;catalytic activity;oxidoreductase activity;oxidoreductase activity, acting on CH-OH group of donors;oxidoreductase activity, acting on the CH-OH group of donors, NAD or NADP as acceptor;retinol dehydrogenase activity	cell part;cytoplasm;intracellular part	catabolic process;lipid metabolic process;small molecule metabolic process	cytoplasm	Drug metabolism - cytochrome P450;Fatty acid metabolism;Glycolysis / Gluconeogenesis;Metabolism of xenobiotics by cytochrome P450;Retinol metabolism;Tyrosine metabolism	Q64437	Alcohol dehydrogenase class 4 mu/sigma chain	Adh7
0.1	0	9	cellular macromolecule metabolic process;cellular metabolic process;cellular process;cellular protein metabolic process;macromolecule metabolic process;metabolic process;primary metabolic process;protein folding;protein metabolic process	binding;catalytic activity;cis-trans isomerase activity;drug binding;FK506 binding;isomerase activity;macrolide binding;peptide binding;peptidyl-prolyl cis-trans isomerase activity	cell part;cytoplasm;intracellular part	protein folding	cytoplasm	Calcium signaling pathway;Huntington's disease;Parkinson's disease	Q9CR16	Peptidyl-prolyl cis-trans isomerase D	Ppid
0.1	0	9	alcohol catabolic process;alcohol metabolic process;carbohydrate catabolic process;carbohydrate metabolic process;catabolic process;cellular carbohydrate catabolic process;cellular carbohydrate metabolic process;cellular metabolic process;cellular process;generation of precursor metabolites and energy;glucose catabolic process;glucose metabolic process;glycolysis;hexose catabolic process;hexose m…	6-phosphofructokinase activity;adenyl nucleotide binding;adenyl ribonucleotide binding;ATP binding;binding;carbohydrate kinase activity;catalytic activity;cation binding;ion binding;kinase activity;metal ion binding;nucleotide binding;phosphofructokinase activity;phosphotransferase activity, alcohol group as acceptor;purine nucleotide binding;purine ribonucleoside triphosphate binding;purine ribo…	6-phosphofructokinase complex;cell part;cytoplasmic part;cytosolic part;intracellular part;macromolecular complex;protein complex	carbohydrate metabolic process;catabolic process;generation of precursor metabolites and energy;small molecule metabolic process	protein complex	Fructose and mannose metabolism;Galactose metabolism;Glycolysis / Gluconeogenesis;Methane metabolism;Pentose phosphate pathway	Q9WUA3	6-phosphofructokinase type C	Pfkp
0.1	0	9	cell cycle;cell proliferation;cellular macromolecule metabolic process;cellular metabolic process;cellular nitrogen compound metabolic process;cellular process;DNA conformation change;DNA duplex unwinding;DNA geometric change;DNA metabolic process;DNA unwinding involved in replication;DNA-dependent DNA replication initiation;macromolecule metabolic process;metabolic process;nitrogen compound meta…	adenyl nucleotide binding;adenyl ribonucleotide binding;ATP binding;binding;DNA binding;nucleic acid binding;nucleotide binding;protein binding;purine nucleotide binding;purine ribonucleoside triphosphate binding;purine ribonucleotide binding;ribonucleotide binding;single-stranded DNA binding;structure-specific DNA binding	cell part;chromosomal part;intracellular organelle part;intracellular part;macromolecular complex;MCM complex;nuclear chromosome part;nuclear part;nucleoplasm part;organelle part;protein complex	cell cycle;cell proliferation;cellular nitrogen compound metabolic process;DNA metabolic process	protein complex	Cell cycle;Cell cycle - yeast;DNA replication;Meiosis - yeast	Q61881	DNA replication licensing factor MCM7	Mcm7
0.1	0	9	establishment of localization;establishment of localization in cell;establishment of protein localization;establishment of protein localization in mitochondrion;establishment of protein localization to organelle;intracellular protein transport;intracellular transport;mitochondrial transport;protein import;protein targeting;protein targeting to mitochondrion;protein transport;transport	anion channel activity;anion transmembrane transporter activity;channel activity;gated channel activity;ion channel activity;ion transmembrane transporter activity;passive transmembrane transporter activity;porin activity;substrate-specific channel activity;substrate-specific transmembrane transporter activity;substrate-specific transporter activity;transmembrane transporter activity;transporter …	cell part;macromolecular complex;membrane part;pore complex;protein complex	protein targeting;transport	protein complex	Amyotrophic lateral sclerosis (ALS)	Q9QYA2	Mitochondrial import receptor subunit TOM40 homolog	Tomm40
0.1	0	9	cellular process;establishment of localization;establishment of protein localization;establishment of RNA localization;mRNA transport;nucleic acid transport;nucleobase-containing compound transport;protein transport;RNA transport;transport;vesicle-mediated transport		cell part;coated vesicle membrane;cytoplasmic part;cytoplasmic vesicle membrane;cytoplasmic vesicle part;endoplasmic reticulum membrane;endoplasmic reticulum part;ER to Golgi transport vesicle membrane;intracellular organelle part;intracellular part;macromolecular complex;membrane;membrane part;nuclear part;Nup107-160 complex;organelle membrane;organelle part;protein complex;transport vesicle mem…	transport;vesicle-mediated transport	protein complex	Protein processing in endoplasmic reticulum;RNA transport	Q9D1M0	Protein SEC13 homolog	Sec13
0.1	0	9	anatomical structure development;anatomical structure morphogenesis;anterior neuropore closure;biological regulation;biosynthetic process;blood vessel development;body morphogenesis;cell death;cellular biosynthetic process;cellular macromolecule biosynthetic process;cellular macromolecule metabolic process;cellular metabolic process;cellular nitrogen compound metabolic process;cellular process;ch…	binding;binding, bridging;cation binding;ion binding;metal ion binding;protein binding;protein binding, bridging	cell part;chromatin remodeling complex;histone deacetylase complex;intracellular organelle part;intracellular part;macromolecular complex;nuclear body;nuclear part;nuclear speck;nucleoplasm part;NuRD complex;organelle part;protein complex;transcriptional repressor complex	anatomical structure development;biosynthetic process;cell death;cellular nitrogen compound metabolic process;embryo development	protein complex		Q8CHY6	Transcriptional repressor p66 alpha	Gatad2a
0.1	0	9	biological regulation;cell redox homeostasis;cellular homeostasis;cellular process;homeostatic process;negative regulation of biological process;negative regulation of cardiac muscle hypertrophy;negative regulation of multicellular organismal process;negative regulation of muscle hypertrophy;regulation of biological process;regulation of biological quality;regulation of cardiac muscle hypertrophy…	binding;catalytic activity;cation binding;disulfide oxidoreductase activity;electron carrier activity;ion binding;iron-sulfur cluster binding;metal cluster binding;metal ion binding;oxidoreductase activity;oxidoreductase activity, acting on a sulfur group of donors;protein disulfide oxidoreductase activity	cell cortex;cell part;contractile fiber part;cytoplasmic part;intracellular part;organelle part;Z disc	homeostatic process			Q9CQM9	Glutaredoxin-3	Glrx3
0.1	1	19	catabolic process;cellular catabolic process;cellular macromolecule catabolic process;cellular macromolecule metabolic process;cellular metabolic process;cellular process;macromolecule catabolic process;macromolecule metabolic process;metabolic process;modification-dependent macromolecule catabolic process;modification-dependent protein catabolic process;primary metabolic process;protein metaboli…	binding;catalytic activity;cation binding;cysteine-type peptidase activity;exopeptidase activity;hydrolase activity;hydrolase activity, acting on ester bonds;ion binding;metal ion binding;omega peptidase activity;peptidase activity;peptidase activity, acting on L-amino acid peptides;protein binding;thiolester hydrolase activity;transition metal ion binding;ubiquitin thiolesterase activity;zinc io…		catabolic process			P56399	Ubiquitin carboxyl-terminal hydrolase 5	Usp5
0.09375	2	31	amine biosynthetic process;amine metabolic process;apoptosis;biological regulation;biosynthetic process;carboxylic acid biosynthetic process;carboxylic acid metabolic process;cell death;cellular amine metabolic process;cellular amino acid biosynthetic process;cellular amino acid metabolic process;cellular biosynthetic process;cellular ketone metabolic process;cellular macromolecule metabolic proc…	binding;nucleic acid binding;ribonucleoprotein binding;ribosome binding;RNA binding;translation elongation factor activity;translation factor activity, nucleic acid binding	cell part;cytoplasmic part;endoplasmic reticulum membrane;endoplasmic reticulum part;intracellular organelle part;intracellular part;macromolecular complex;membrane;membrane part;nuclear part;nuclear pore;organelle membrane;organelle part;pore complex;protein complex	biosynthetic process;cell death;cellular amino acid metabolic process;cellular nitrogen compound metabolic process;protein modification process;small molecule metabolic process;transport	protein complex		P63242	Eukaryotic translation initiation factor 5A-1	Eif5a
0.0909091	0	10	amine metabolic process;amino acid activation;carboxylic acid metabolic process;cellular amine metabolic process;cellular amino acid metabolic process;cellular ketone metabolic process;cellular macromolecule metabolic process;cellular metabolic process;cellular nitrogen compound metabolic process;cellular process;isoleucyl-tRNA aminoacylation;macromolecule metabolic process;metabolic process;ncRN…	adenyl nucleotide binding;adenyl ribonucleotide binding;aminoacyl-tRNA ligase activity;ATP binding;binding;catalytic activity;isoleucine-tRNA ligase activity;ligase activity;ligase activity, forming aminoacyl-tRNA and related compounds;ligase activity, forming carbon-oxygen bonds;nucleotide binding;purine nucleotide binding;purine ribonucleoside triphosphate binding;purine ribonucleotide binding;…	cell part;cytoplasm;intracellular part	cellular amino acid metabolic process;cellular nitrogen compound metabolic process;small molecule metabolic process;tRNA metabolic process	cytoplasm	Aminoacyl-tRNA biosynthesis;Valine, leucine and isoleucine biosynthesis	Q8BU30	Isoleucine--tRNA ligase, cytoplasmic	Iars
0.0909091	0	10	establishment of localization;establishment of localization in cell;establishment of protein localization;intracellular protein transport;intracellular transport;protein transport;transport	binding;protein transporter activity;substrate-specific transporter activity;transporter activity	cell part;cytoplasm;intracellular membrane-bounded organelle;intracellular organelle;intracellular part;membrane-bounded organelle;nucleus;organelle	transport	cytoplasm;nucleus;organelle		Q8BFY9	Transportin-1	Tnpo1
0.0909091	0	10		binding	cell part;cytoplasmic membrane-bounded vesicle;cytoplasmic part;cytoplasmic vesicle;endocytic vesicle;endoplasmic reticulum;endoplasmic reticulum-Golgi intermediate compartment;endosome;intracellular membrane-bounded organelle;intracellular organelle;intracellular part;late endosome;macromolecular complex;membrane-bounded organelle;membrane-bounded vesicle;multivesicular body;nucleus;organelle;pr…		cytoplasmic membrane-bounded vesicle;endoplasmic reticulum;endosome;nucleus;organelle;protein complex		Q6PDI5	Proteasome-associated protein ECM29 homolog	Ecm29
0.0909091	0	10	anatomical structure development;biological regulation;cell cycle phase;cell cycle process;cellular macromolecule metabolic process;cellular metabolic process;cellular process;cellular protein metabolic process;dephosphorylation;developmental process;macromolecule metabolic process;macromolecule modification;meiosis;mesoderm development;metabolic process;phosphate-containing compound metabolic pr…	binding;catalytic activity;cation binding;hydrolase activity;hydrolase activity, acting on ester bonds;ion binding;metal ion binding;phosphatase activity;phosphoprotein phosphatase activity;phosphoric ester hydrolase activity;protein binding;protein C-terminus binding;protein dimerization activity;protein heterodimerization activity;protein serine/threonine phosphatase activity	cell part;chromosomal part;chromosome, centromeric region;cytoplasmic part;cytoskeletal part;cytosol;intracellular membrane-bounded organelle;intracellular organelle;intracellular organelle part;intracellular part;macromolecular complex;membrane;membrane-bounded organelle;nucleus;organelle;organelle part;plasma membrane;protein complex;protein phosphatase type 2A complex;protein serine/threonine …	anatomical structure development;protein modification process	cytosol;nucleus;organelle;plasma membrane;protein complex	Cell cycle - yeast;Chagas disease (American trypanosomiasis);Hepatitis C;Long-term depression;Meiosis - yeast;mRNA surveillance pathway;Oocyte meiosis;TGF-beta signaling pathway;Tight junction;Wnt signaling pathway	P63330	Serine/threonine-protein phosphatase 2A catalytic subunit alpha isoform	Ppp2ca
0.0869565	1	22	cellular macromolecule metabolic process;cellular metabolic process;cellular process;cellular protein metabolic process;macromolecule metabolic process;metabolic process;primary metabolic process;protein folding;protein metabolic process	adenyl nucleotide binding;adenyl ribonucleotide binding;ATP binding;binding;nucleotide binding;protein binding;purine nucleotide binding;purine ribonucleoside triphosphate binding;purine ribonucleotide binding;ribonucleotide binding;unfolded protein binding	cell part;chaperonin-containing T-complex;chromatin;chromosomal part;cytoplasmic part;cytoskeletal part;cytosolic part;heterochromatin;intracellular organelle part;intracellular part;macromolecular complex;microtubule organizing center part;nuclear chromatin;nuclear chromosome part;nuclear heterochromatin;nuclear part;organelle part;pericentriolar material;protein complex	protein folding	protein complex		P11983	T-complex protein 1 subunit alpha	Tcp1
0.0869565	1	22	cellular macromolecule metabolic process;cellular metabolic process;cellular process;cellular protein metabolic process;macromolecule metabolic process;metabolic process;primary metabolic process;protein folding;protein metabolic process	adenyl nucleotide binding;adenyl ribonucleotide binding;ATP binding;binding;nucleotide binding;protein binding;purine nucleotide binding;purine ribonucleoside triphosphate binding;purine ribonucleotide binding;ribonucleotide binding;unfolded protein binding	cell part;chaperonin-containing T-complex;cytoplasmic part;cytosolic part;intracellular part;macromolecular complex;protein complex	protein folding	protein complex		P80318	T-complex protein 1 subunit gamma	Cct3
[truncated: 485 more rows]
